# Supplementary material for: CircME1 promotes aerobic glycolysis and sunitinib resistance of clear cell renal cell carcinoma through cis-regulation of ME1
Source: Oncogene. 2022 Jul 7;41(33):3979–90. doi: 10.1038/s41388-022-02386-8 (PMC9374592; doi:10.1038/s41388-022-02386-8)
Supplement: Supplementary file 3 — Supplementary Table 2 [file 41388_2022_2386_MOESM3_ESM.xlsx]

## Sheet: Sheet1
Supplementary Table 2: Proteins pulled down by CTRL probe
Peptide	Modification	Query	Group_ID	Group_Primary_Protein
NAESAIEALK	-	10905	22_1	sp|Q93084|AT2A3_HUMAN
LENEIQTYR	-	13600;13604;13603	2_5	sp|P13645|K1C10_HUMAN
SLNNQFASFIDKVR	-	21184	3_8	sp|P04264|K2C1_HUMAN
FEMEQNLR	Oxidation (M)@3M	11762;11761	81_1	sp|P35527|K1C9_HUMAN
VGAHAGEYGAEALERMFLSFPTTK	Oxidation (M)@16M	28307	96_1	sp|P69905|HBA_HUMAN
SVVTVIDVFYK	-	15765	106_1	sp|Q5D862|FILA2_HUMAN
TMQNTSDLDTAR	Oxidation (M)@2M	17613	83_1	sp|P14923|PLAK_HUMAN
NGYELSPTAAANFTR	-	20978	104_1	sp|P49721|PSB2_HUMAN
ALEEANADLEVK	-	16365;16364	2_6	sp|P08779|K1C16_HUMAN
QIQVSWLR	-	10549	76_1	sp|P01871|IGHM_HUMAN
DNHLLGTFDLTGIPPAPR	-	23459	33_2	sp|P11021|BIP_HUMAN
NSVDELNNNVEAVSQTSSSSFQYMYLLK	Deamidated (NQ)@9N;Deamidated (NQ)@22Q;Oxidation (M)@24M	30722	25_1	sp|P02675|FIBB_HUMAN
LENEIQTYR	Deamidated (NQ)@3N	13622	2_5	sp|P13645|K1C10_HUMAN
VGDFVATDLDTGRPSTTVR	-	24194	68_1	sp|Q02413|DSG1_HUMAN
DALSSVQESQVAQQAR	-	21899	85_1	sp|P02656|APOC3_HUMAN
YEDEINK	-	7809	3_9	sp|P35908|K22E_HUMAN
IMNVIGEPIDER	Oxidation (M)@2M	18183	26_1	sp|P06576|ATPB_HUMAN
SGGGGGGGFGR	-	6683;6682	3_5	sp|P13647|K2C5_HUMAN
IEDVTPIPSDSTR	-	18639;18640	125_1	sp|P62263|RS14_HUMAN
YEELQVTAGR	-	13601	3_7	sp|P02538|K2C6A_HUMAN
IQDWYDK	-	9172;9173	81_1	sp|P35527|K1C9_HUMAN
DAEAWFNEK	-	12376;12378;12379	2_5	sp|P13645|K1C10_HUMAN
HPDYSVVLLLR	-	16555	36_1	sp|P02768|ALBU_HUMAN
AVRPGYPKLIR	-	15767	71_1	sp|P04004|VTNC_HUMAN
AVDSLVPIGR	-	10487	102_1	sp|P25705|ATPA_HUMAN
LALDVEIATYR	-	15653;15654	3_9	sp|P35908|K22E_HUMAN
KGPAAIQK	-	5436;5434;5435	81_1	sp|P35527|K1C9_HUMAN
GSPAINVAVHVFRK	-	19779;19778	38_1	sp|P02766|TTHY_HUMAN
ALEEANTELEVK	-	17191	2_3	sp|Q04695|K1C17_HUMAN
QGVDADINGLR	Gln->pyro-Glu (N-term Q)@N_term	13056;13055	81_1	sp|P35527|K1C9_HUMAN
VSFLSALEEYTK	-	17936	77_1	sp|P02647|APOA1_HUMAN
VSLAGACGVGGYGSR	Carbamidomethyl (C)@7C	18308	3_5	sp|P13647|K2C5_HUMAN
FSGSGSGTDFTLK	-	16395	11_1	sp|A0A0A0MRZ7|KVD26_HUMAN
IRLENEIQTYR	-	18767;18764;18765	2_5	sp|P13645|K1C10_HUMAN
QSLEASLAETEGR	Gln->pyro-Glu (N-term Q)@N_term	17694;17693	2_5	sp|P13645|K1C10_HUMAN
IVLQIDNAR	-	10827	2_2	sp|P08727|K1C19_HUMAN
ATLENDFVVLK	-	15362	3_3	sp|Q8N1N4|K2C78_HUMAN
YEGVGMDRR	Oxidation (M)@6M	12124	52_1	sp|Q86VF7|NRAP_HUMAN
DNENVVNEYSSELEKHQLYIDETVNSNIPTNLR	-	31317;31318	25_1	sp|P02675|FIBB_HUMAN
YYGYTGAFR	-	12108	55_1	sp|P02788|TRFL_HUMAN
LLLPGELAK	-	8810	5_1	sp|O60814|H2B1K_HUMAN
QEIECQNQEYSLLLSIK	Gln->pyro-Glu (N-term Q)@N_term;Carbamidomethyl (C)@5C	24877	81_1	sp|P35527|K1C9_HUMAN
NNFPVLAANSFR	-	17265	97_1	sp|O15335|CHAD_HUMAN
NLDLDSIIAEVK	Deamidated (NQ)@1N	16910	3_9	sp|P35908|K22E_HUMAN
LEAAVAQSEQQGEAALSDAR	Deamidated (NQ)@7Q	24550	3_1	sp|Q14533|KRT81_HUMAN
NMQDMVEDYR	-	16331	3_8	sp|P04264|K2C1_HUMAN
MMSKQAALLGNEDTAVEEPVPEVVPVQVETAK	Oxidation (M)@2M;Deamidated (NQ)@11N;Deamidated (NQ)@27Q	30944	40_1	sp|Q9H8M2|BRD9_HUMAN
GLSQEQLNEFR	-	16734	44_1	sp|Q08043|ACTN3_HUMAN
QLLQEQESVK	-	14369	98_1	sp|P15924|DESP_HUMAN
AEFAEVSKLVTDLTK	-	21311;21310	36_1	sp|P02768|ALBU_HUMAN
THLAPYSDELR	-	16363	77_1	sp|P02647|APOA1_HUMAN
LNDLEDALQQAKEDLAR	-	23508	3_8	sp|P04264|K2C1_HUMAN
LSVEADINGLR	Deamidated (NQ)@8N	14075	2_3	sp|Q04695|K1C17_HUMAN
AAFGGSGGR	-	4684	3_9	sp|P35908|K22E_HUMAN
YEASILTHDSSIR	-	19731;19730	63_1	sp|P02679|FIBG_HUMAN
LEQLFQDEVAK	-	16707	35_1	sp|Q15149|PLEC_HUMAN
VGAHAGEYGAEALERMFLSFPTTK	-	28224;28226;28225	96_1	sp|P69905|HBA_HUMAN
QVLDNLTMEK	Gln->pyro-Glu (N-term Q)@N_term;Oxidation (M)@8M	14114	81_1	sp|P35527|K1C9_HUMAN
IQLVEEELDR	-	15275	57_1	sp|P67936|TPM4_HUMAN
TSIVHLFEWR	-	16092;16093	20_1	sp|P04745|AMY1_HUMAN
TAAENDFVTLK	-	14541;14539	3_9	sp|P35908|K22E_HUMAN
QCANLQNAIADAEQR	Carbamidomethyl (C)@2C	21769	3_5	sp|P13647|K2C5_HUMAN
LAPDYDALDVANK	-	18225	21_1	sp|P62750|RL23A_HUMAN
TSQNSELNNMQDLVEDYKK	-	26246	3_9	sp|P35908|K22E_HUMAN
LLADQAEAR	-	9577	13_1	sp|P84098|RL19_HUMAN
SLPGQNEDLVLTGYQVDK	Deamidated (NQ)@5Q	23913	103_1	sp|P01040|CYTA_HUMAN
AVMDDFAAFVEK	Oxidation (M)@3M	17426	36_1	sp|P02768|ALBU_HUMAN
VNVDEVGGEALGR	-	16594	28_1	sp|P68871|HBB_HUMAN
DYSQYYR	-	9783	2_3	sp|Q04695|K1C17_HUMAN
QTVEADVNGLR	-	14361	2_6	sp|P08779|K1C16_HUMAN
DLIDQLGEGGR	-	13748	16_1	sp|Q9H6N6|MYH16_HUMAN
QGVDADINGLR	Gln->pyro-Glu (N-term Q)@N_term;Deamidated (NQ)@8N	13082;13083	81_1	sp|P35527|K1C9_HUMAN
QLAEEDLAQQR	-	16340	35_1	sp|Q15149|PLEC_HUMAN
VAPEEHPVLLTEAPLNPK	-	23619	18_2	sp|P60709|ACTB_HUMAN
WEAEPVYVQR	-	15871	60_1	sp|P25311|ZA2G_HUMAN
GFSANSAR	-	5353	3_6	sp|P04259|K2C6B_HUMAN
KGGETSEMYLIQPDSSVKPYR	Deamidated (NQ)@12Q	27086	25_1	sp|P02675|FIBB_HUMAN
NMQDMVEDYR	Oxidation (M)@2M;Oxidation (M)@5M	16930;16931	3_8	sp|P04264|K2C1_HUMAN
YRVFALDQK	-	13036	90_1	sp|P0C0L4|CO4A_HUMAN
VGYVSGWGR	-	9467	73_1	sp|P00738|HPT_HUMAN
YQELQITAGR	-	13862;13861	3_2	sp|Q7Z794|K2C1B_HUMAN
KQTALVELVK	-	12815	36_1	sp|P02768|ALBU_HUMAN
VHLTPEEKSAVTALWGK	-	23014	28_1	sp|P68871|HBB_HUMAN
TLLEGEESR	-	10665	3_8	sp|P04264|K2C1_HUMAN
QGVDADINGLR	Deamidated (NQ)@8N	13419;13417	81_1	sp|P35527|K1C9_HUMAN
ADTLTDEINFLR	-	18277	3_6	sp|P04259|K2C6B_HUMAN
ASLENSLEETK	-	14773	2_6	sp|P08779|K1C16_HUMAN
LENEIQTYR	Deamidated (NQ)@6Q	13620	2_5	sp|P13645|K1C10_HUMAN
YEASILTHDSSIRYLQEIYNSNNQK	Deamidated (NQ)@16Q	30403;30404	63_1	sp|P02679|FIBG_HUMAN
LEQEIATYR	-	12672	2_6	sp|P08779|K1C16_HUMAN
LAVNMVPFPR	Oxidation (M)@5M	13447	12_1	sp|P68371|TBB4B_HUMAN
STDAYELK	-	8219	47_1	sp|P29508|SPB3_HUMAN
QLDNIVGER	-	10858	3_6	sp|P04259|K2C6B_HUMAN
MTLDDFR	Oxidation (M)@1M	7889	81_1	sp|P35527|K1C9_HUMAN
YLTWASR	-	7380	32_1	sp|P01876|IGHA1_HUMAN
NMQDMVEDYR	Oxidation (M)@5M	16626;16628;16627	3_8	sp|P04264|K2C1_HUMAN
KDIENQYETQITQIEHEVSSSGQEVQSSAK	-	30909	81_1	sp|P35527|K1C9_HUMAN
QAADMILLDDNFASIVTGVEEGR	Deamidated (NQ)@1Q;Oxidation (M)@5M;Deamidated (NQ)@11N	27643	31_1	sp|P05023|AT1A1_HUMAN
ISIGGGSCAISGGYGSR	Carbamidomethyl (C)@8C	20872	3_6	sp|P04259|K2C6B_HUMAN
GDACEGDSGGPFVMK	Carbamidomethyl (C)@4C	20139	62_1	sp|P00734|THRB_HUMAN
KAADDTWEPFASGK	-	20098;20099	38_1	sp|P02766|TTHY_HUMAN
TTGIVMDSGDGVTHTVPIYEGYALPHAILR	-	30720	18_2	sp|P60709|ACTB_HUMAN
AAAATGTIFTFR	-	14915	109_1	sp|P05154|IPSP_HUMAN
YEDEINKR	-	11403;11404	3_9	sp|P35908|K22E_HUMAN
NKLEGLEDALQK	-	17411	3_6	sp|P04259|K2C6B_HUMAN
IHFGPSGK	-	6092	69_1	sp|A7E2Y1|MYH7B_HUMAN
LITPAVVSER	-	11821	107_1	sp|P62851|RS25_HUMAN
QSLEASLAETEGR	-	18009;18010;18008;18011	2_5	sp|P13645|K1C10_HUMAN
DIASPK	-	2775	116_1	sp|Q9NQ79|CRAC1_HUMAN
DVDNAYMIK	-	11456	3_9	sp|P35908|K22E_HUMAN
FKDLGEENFK	-	14913;14912	36_1	sp|P02768|ALBU_HUMAN
SEITELR	-	6272	2_5	sp|P13645|K1C10_HUMAN
YNSQNQSNNQFVLYR	-	23083	42_1	sp|P01042|KNG1_HUMAN
LATQSNEITIPVTFESR	Deamidated (NQ)@6N	23288	74_1	sp|P04792|HSPB1_HUMAN
ALQALEELR	-	10847	35_1	sp|Q15149|PLEC_HUMAN
SLVPAAELLESR	-	16034	35_1	sp|Q15149|PLEC_HUMAN
YIYGKPVQGVAYVR	-	20985;20986	90_1	sp|P0C0L4|CO4A_HUMAN
YWGVASFLQK	-	14300	48_1	sp|P02753|RET4_HUMAN
AGEETLKNSQPPWDQIQEDK	Deamidated (NQ)@10Q	26620	56_1	sp|Q15652|JHD2C_HUMAN
YVLPNFEVK	-	12365	90_1	sp|P0C0L4|CO4A_HUMAN
TAFQEALDAAGDK	-	17015	39_1	sp|P10599|THIO_HUMAN
GHVKNFFNPPIISR	-	21106	65_1	sp|P12259|FA5_HUMAN
QEYEQLIAK	-	12643	81_1	sp|P35527|K1C9_HUMAN
LNDLEDALQQAK	-	17401	3_8	sp|P04264|K2C1_HUMAN
DAHKSEVAHR	-	13236;13237	36_1	sp|P02768|ALBU_HUMAN
SQYEQLAEQNRK	-	19762;19761	2_5	sp|P13645|K1C10_HUMAN
ISISTSGGSFR	-	12442	3_5	sp|P13647|K2C5_HUMAN
GGSGGSYGGGGSGGGYGGGSGSR	-	22473	81_1	sp|P35527|K1C9_HUMAN
TAAENDFVTLKK	-	17022;17023	3_9	sp|P35908|K22E_HUMAN
AQFEGIVTDLIR	-	17495	105_1	sp|P38646|GRP75_HUMAN
LEQDQTTAQLQVQK	Deamidated (NQ)@3Q;Deamidated (NQ)@11Q	21135	19_1	sp|Q9UPN3|MACF1_HUMAN
LPYSVVRNEQVEIR	-	21773	67_1	sp|P01024|CO3_HUMAN
TAAENEFVTLK	-	14831	3_6	sp|P04259|K2C6B_HUMAN
YEVTSGGGGTSR	-	13707	98_1	sp|P15924|DESP_HUMAN
GGSSSGGGYGSGGGGSSSVK	-	20769	3_9	sp|P35908|K22E_HUMAN
LFDQAFGLPR	-	13538	74_1	sp|P04792|HSPB1_HUMAN
NATILELR	-	8286	98_1	sp|P15924|DESP_HUMAN
QDGSVDFGRK	-	12360	25_1	sp|P02675|FIBB_HUMAN
AGCSDPYPVQLIPTTMAAAAAATPGLGPLQLQQLYAAQLAAMQVSPGGK	Carbamidomethyl (C)@3C;Oxidation (M)@16M;Deamidated (NQ)@43Q	32031	95_1	sp|P35711|SOX5_HUMAN
QSPSYGR	-	5035	88_1	sp|Q86YZ3|HORN_HUMAN
VQHIQLLQK	-	12317;12316	50_1	sp|P02671|FIBA_HUMAN
SYELPDGQVITIGNER	-	22468;22469	18_1	sp|Q6S8J3|POTEE_HUMAN
KEVNQDILENTSSVEQELQITTGR	-	29088	4_1	sp|Q8WYP5|ELYS_HUMAN
LIRDVWGIEGPIDAAFTR	-	24397;24398;24399	71_1	sp|P04004|VTNC_HUMAN
VDALMDEINFMK	Oxidation (M)@5M;Oxidation (M)@11M	19173	3_5	sp|P13647|K2C5_HUMAN
TKYEHELALR	-	15568;15566	2_6	sp|P08779|K1C16_HUMAN
HGTDDGVVWMNWK	-	20368;20367	25_1	sp|P02675|FIBB_HUMAN
MEIAELNR	Oxidation (M)@1M	9707	3_2	sp|Q7Z794|K2C1B_HUMAN
QGPLHPWMTLAQIWLHAAEVYIGIGKPAEATACTQEAANLFPMSHNVLYMR	Carbamidomethyl (C)@33C;Oxidation (M)@43M	32387	43_1	sp|Q86TV6|TTC7B_HUMAN
NLDIERPTYTNLNR	-	21916	30_2	sp|Q9BQE3|TBA1C_HUMAN
SSPATADKR	-	8358	119_1	sp|Q8TF72|SHRM3_HUMAN
SKELTTEIDNNIEQISSYK	Deamidated (NQ)@10N	25942;25938;25940	2_5	sp|P13645|K1C10_HUMAN
DVDGAYMTK	Oxidation (M)@7M	10235	3_8	sp|P04264|K2C1_HUMAN
VSEEIEDIIK	-	13777	124_1	sp|O75223|GGCT_HUMAN
GQVGGDVNVEMDAAPGVDLSR	Oxidation (M)@11M	25058	2_4	sp|P02533|K1C14_HUMAN
VADALTNAVAHVDDMPNALSALSDLHAHK	-	30437	96_1	sp|P69905|HBA_HUMAN
YEELQITAGR	-	13886;13893;13891;13892;13883	3_6	sp|P04259|K2C6B_HUMAN
VVSTHEQVLR	-	13645	2_4	sp|P02533|K1C14_HUMAN
FVSTTSSSR	-	9251	3_5	sp|P13647|K2C5_HUMAN
TSQNSELNNMQDLVEDYK	Oxidation (M)@10M	25371	3_9	sp|P35908|K22E_HUMAN
TTPPVLDSDGSFFLYSK	-	23076	66_1	sp|P01857|IGHG1_HUMAN
AGEVQEPELR	-	12785	60_1	sp|P25311|ZA2G_HUMAN
YTIAALLSPYSYSTTAVVTNPK	-	26909	38_1	sp|P02766|TTHY_HUMAN
IDTGWLDR	-	9339	23_1	sp|Q13085|ACACA_HUMAN
QTVEADVNGLR	Gln->pyro-Glu (N-term Q)@N_term;Deamidated (NQ)@8N	14030	2_6	sp|P08779|K1C16_HUMAN
AGTQIENIDEDFR	-	19949	6_1	sp|O43707|ACTN4_HUMAN
TSESGELHGLTTEEEFVEGIYKVEIDTK	-	30645;30646	38_1	sp|P02766|TTHY_HUMAN
GVVDSEDIPLNLSR	-	20010	10_1	sp|Q12931|TRAP1_HUMAN
LVNEVTEFAK	-	13247	36_1	sp|P02768|ALBU_HUMAN
NYSPYYNTIDDLK	-	20929	81_1	sp|P35527|K1C9_HUMAN
GHYTEGAELVDSVLDVVR	-	23647;23648	12_1	sp|P68371|TBB4B_HUMAN
VLDELTLAR	-	10551;10550	2_6	sp|P08779|K1C16_HUMAN
SLPSVETLGCTSVICSDK	Carbamidomethyl (C)@10C;Carbamidomethyl (C)@15C	23612	22_2	sp|O14983|AT2A1_HUMAN
EGFGHLSPTGTTEFWLGNEK	-	25899	63_1	sp|P02679|FIBG_HUMAN
LQEAGILSAEELQR	-	20500	35_1	sp|Q15149|PLEC_HUMAN
ADLEMQIESLK	Oxidation (M)@5M	16189	2_4	sp|P02533|K1C14_HUMAN
EVASNSELVQSSR	Deamidated (NQ)@5N	18259	2_6	sp|P08779|K1C16_HUMAN
LEGLEDALQK	-	12511	3_6	sp|P04259|K2C6B_HUMAN
RVLDELTLTK	-	14082	2_5	sp|P13645|K1C10_HUMAN
AQYEEIAQR	Deamidated (NQ)@2Q	12358	3_9	sp|P35908|K22E_HUMAN
LYLDLDVIR	-	12604	87_1	sp|Q9H8L6|MMRN2_HUMAN
SYELPDGQVITIGNER	Deamidated (NQ)@8Q;Deamidated (NQ)@14N	22486	18_1	sp|Q6S8J3|POTEE_HUMAN
VDPEIQNVK	-	10825;10824	3_9	sp|P35908|K22E_HUMAN
NVSTGDVNVEMNAAPGVDLTQLLNNMR	Oxidation (M)@11M;Oxidation (M)@26M	29997	2_5	sp|P13645|K1C10_HUMAN
KQISNLQQSISDAEQR	-	22826	3_8	sp|P04264|K2C1_HUMAN
IEIDPQFQVVR	-	17148	3_3	sp|Q8N1N4|K2C78_HUMAN
TSSRNALNVSQAWR	Deamidated (NQ)@8N	20792	79_1	sp|Q9GZX3|CHST6_HUMAN
IHRSNLVGMGVIPLEYLPGENADALGLTGQER	Oxidation (M)@9M	30955	53_1	sp|P21399|ACOC_HUMAN
DIENQYETQITQIEHEVSSSGQEVQSSAK	Deamidated (NQ)@12Q;Deamidated (NQ)@22Q	30798	81_1	sp|P35527|K1C9_HUMAN
TIGGGDDSFNTFFSETGAGK	Deamidated (NQ)@10N	24206	30_2	sp|Q9BQE3|TBA1C_HUMAN
LNDLEDALQQAK	Deamidated (NQ)@2N	17431	3_8	sp|P04264|K2C1_HUMAN
LDQCPESPLQR	Carbamidomethyl (C)@4C	17127	80_1	sp|Q5T749|KPRP_HUMAN
LNDLEDALQQAK	Deamidated (NQ)@10Q	17429	3_8	sp|P04264|K2C1_HUMAN
AQYEDIAQK	-	11377;11376	3_8	sp|P04264|K2C1_HUMAN
HPYFYAPELLFFAKR	-	23236	36_1	sp|P02768|ALBU_HUMAN
STMQELNSR	Oxidation (M)@3M	11744	81_1	sp|P35527|K1C9_HUMAN
TEELNKEVASNSELVQSSR	-	25185	2_6	sp|P08779|K1C16_HUMAN
QLDSIVGER	Gln->pyro-Glu (N-term Q)@N_term	9905	3_7	sp|P02538|K2C6A_HUMAN
VFEVSLADLQNDEVAFR	-	23601	59_1	sp|P61247|RS3A_HUMAN
YLDFSSIITEVR	-	18948	3_3	sp|Q8N1N4|K2C78_HUMAN
GVDEVTIVNILTNR	-	20349	89_1	sp|P07355|ANXA2_HUMAN
QSVEADINGLR	Deamidated (NQ)@8N	14396;14394;14393	2_5	sp|P13645|K1C10_HUMAN
NGGGSSSR	-	3444	99_1	sp|Q5TF21|SOGA3_HUMAN
LAEDEAFQR	-	11670	35_1	sp|Q15149|PLEC_HUMAN
IGFIEEVK	-	8408	114_1	sp|Q96P63|SPB12_HUMAN
EVASNSELVQSSR	-	18242	2_6	sp|P08779|K1C16_HUMAN
GPGGVWAAK	-	6091	70_1	sp|P35542|SAA4_HUMAN
NMQDLVEDFK	Oxidation (M)@2M	15460	3_5	sp|P13647|K2C5_HUMAN
GTNYLADVFEK	-	15497	29_1	sp|P31151|S10A7_HUMAN
DQIVDLTVGNNK	-	16613	81_1	sp|P35527|K1C9_HUMAN
DVDAAYMNK	Oxidation (M)@7M	10834	3_6	sp|P04259|K2C6B_HUMAN
EQELQQTLQQEQSVLDQLR	Deamidated (NQ)@6Q	26623	35_1	sp|Q15149|PLEC_HUMAN
SYELPDGQVITIGNER	Deamidated (NQ)@14N	22477	18_1	sp|Q6S8J3|POTEE_HUMAN
SKEEAEALYHSK	-	18034;18037;18036;18038;18039;18033	3_9	sp|P35908|K22E_HUMAN
VAPEEHPILLTEAPLNPK	-	23838;23839	18_1	sp|Q6S8J3|POTEE_HUMAN
KGYTQQLAFR	-	14597	67_1	sp|P01024|CO3_HUMAN
EEAEALYHSK	-	13819	3_9	sp|P35908|K22E_HUMAN
GYTQQLAFR	-	11787	67_1	sp|P01024|CO3_HUMAN
AVFVDLEPTVVDEVR	-	21642	30_1	sp|P0DPH8|TBA3D_HUMAN
VLNELTQLK	Deamidated (NQ)@3N	11194	7_1	sp|Q9P0K7|RAI14_HUMAN
GGGGGGYGSGGSSYGSGGGSYGSGGGGGGGR	-	27071;27070	3_8	sp|P04264|K2C1_HUMAN
ALEESNYELEGK	-	17854;17853;17852	2_5	sp|P13645|K1C10_HUMAN
TSQNSELNNMQDLVEDYK	Deamidated (NQ)@4N;Oxidation (M)@10M	25378	3_9	sp|P35908|K22E_HUMAN
DVDAAYMNK	-	10479	3_6	sp|P04259|K2C6B_HUMAN
FSSSGGGGGGGR	-	9486;9485	81_1	sp|P35527|K1C9_HUMAN
SAVTALWGK	-	8366	28_1	sp|P68871|HBB_HUMAN
KNHEEEMLALR	Oxidation (M)@7M	17924	2_6	sp|P08779|K1C16_HUMAN
QISNLQQSISDAEQR	-	21898;21900	3_8	sp|P04264|K2C1_HUMAN
ELTTEIDNNIEQISSYK	Deamidated (NQ)@8N	24121;24123;24125;24118	2_5	sp|P13645|K1C10_HUMAN
LQSQTENLK	-	11242	3_3	sp|Q8N1N4|K2C78_HUMAN
AHYDLR	-	4586;4582;4583	123_1	sp|P02765|FETUA_HUMAN
FFESFGDLSTPDAVMGNPKVK	-	26470	28_1	sp|P68871|HBB_HUMAN
SRGIVEECCFR	Carbamidomethyl (C)@8C;Carbamidomethyl (C)@9C	18334;18335	92_1	sp|P01344|IGF2_HUMAN
LTEGCSFR	Carbamidomethyl (C)@5C	9196	41_1	sp|Q71UM5|RS27L_HUMAN
QSVEADINGLRR	-	17408;17406;17407	2_5	sp|P13645|K1C10_HUMAN
NIETIINTFHQYSVK	-	22586	93_1	sp|P06702|S10A9_HUMAN
DDNPNLPR	-	8518	36_1	sp|P02768|ALBU_HUMAN
DNIQGITKPAIR	-	16815	15_1	sp|P62805|H4_HUMAN
MKYWGVASFLQK	-	19177;19176	48_1	sp|P02753|RET4_HUMAN
DNENVVNEYSSELEK	-	22300	25_1	sp|P02675|FIBB_HUMAN
HGGGGGGFGGGGFGSR	-	16720	3_9	sp|P35908|K22E_HUMAN
ADTLTDEINFLR	Deamidated (NQ)@9N	18294	3_6	sp|P04259|K2C6B_HUMAN
LLEGEDAHLSSSQFSSGSQSSR	-	26593;26592	2_4	sp|P02533|K1C14_HUMAN
DVDGAYMTK	-	9900	3_8	sp|P04264|K2C1_HUMAN
TSTADYAMFK	-	12932	63_1	sp|P02679|FIBG_HUMAN
SFSTASAITPSVSR	-	18309	3_5	sp|P13647|K2C5_HUMAN
IIEFVPTK	-	8661	23_1	sp|Q13085|ACACA_HUMAN
FEELNADLFR	-	15450	33_1	sp|P54652|HSP72_HUMAN
LYDIDVAK	-	8438	21_1	sp|P62750|RL23A_HUMAN
GSGGGSSGGSIGGR	-	11992;11991;11990	3_8	sp|P04264|K2C1_HUMAN
MSVEADINGLR	Oxidation (M)@1M	14771	2_2	sp|P08727|K1C19_HUMAN
LLNDEDPVVVTK	-	17120	83_1	sp|P14923|PLAK_HUMAN
SDEGQLSPATR	-	13461	35_1	sp|Q15149|PLEC_HUMAN
LKNSLFEYQK	-	15762	50_1	sp|P02671|FIBA_HUMAN
LNDLEDALQQAK	Deamidated (NQ)@2N;Deamidated (NQ)@9Q	17442	3_8	sp|P04264|K2C1_HUMAN
TMNNFLDR	Oxidation (M)@2M	10481	68_1	sp|Q02413|DSG1_HUMAN
AEFAEVSK	-	6999	36_1	sp|P02768|ALBU_HUMAN
WLQGSQELPR	-	14648	32_1	sp|P01876|IGHA1_HUMAN
KDAEEWFFTK	-	16338	2_4	sp|P02533|K1C14_HUMAN
AEAEAQAEELSFPR	Deamidated (NQ)@6Q	20395	64_1	sp|P11498|PYC_HUMAN
AAFTECCQAADK	Carbamidomethyl (C)@6C;Carbamidomethyl (C)@7C	17649	36_1	sp|P02768|ALBU_HUMAN
MYEQEWVR	-	13051	65_1	sp|P12259|FA5_HUMAN
LALDIEIATYR	-	15895;15899;15898;15896;15897;15893;15894	3_4	sp|P05787|K2C8_HUMAN
AAWGKVGAHAGEYGAEALER	-	24537;24536;24535	96_1	sp|P69905|HBA_HUMAN
ISSVLAGGSCR	Carbamidomethyl (C)@10C	12296	2_6	sp|P08779|K1C16_HUMAN
ILNVPQELYEK	-	17198	23_1	sp|Q13085|ACACA_HUMAN
SLQSVAEER	-	10321	118_1	sp|P61313|RL15_HUMAN
VGAHAGEYGAEALER	-	20176;20177;20174;20172;20170;20173	96_1	sp|P69905|HBA_HUMAN
ELTTEIDNNIEQISSYK	Deamidated (NQ)@12Q	24128	2_5	sp|P13645|K1C10_HUMAN
TAVCDIPPR	Carbamidomethyl (C)@4C	10521	12_1	sp|P68371|TBB4B_HUMAN
VQQTVQDLFGR	-	16147	105_1	sp|P38646|GRP75_HUMAN
NYAEAKDVFLGMFLYEYAR	-	26546	36_1	sp|P02768|ALBU_HUMAN
GGSGGGGGGSSGGR	-	10069	3_8	sp|P04264|K2C1_HUMAN
SDIDEIVLVGGSTR	-	19223	33_2	sp|P11021|BIP_HUMAN
NKLNDLEEALQQAK	-	20991;20990	3_9	sp|P35908|K22E_HUMAN
LAEVEAALEK	-	11541	35_1	sp|Q15149|PLEC_HUMAN
LCQDLGPGAFR	Carbamidomethyl (C)@2C	15029	54_1	sp|P08697|A2AP_HUMAN
DYVSQFEGSALGK	-	18167	77_1	sp|P02647|APOA1_HUMAN
QGSFQGGFR	-	9505	90_1	sp|P0C0L4|CO4A_HUMAN
SLHTLFGDK	-	10296	36_1	sp|P02768|ALBU_HUMAN
KVPQVSTPTLVEVSR	-	21203;21205;21206;21204;21202	36_1	sp|P02768|ALBU_HUMAN
AEAESWYQTK	-	14620	3_6	sp|P04259|K2C6B_HUMAN
LENLFEALNNK	-	16427	58_1	sp|P31944|CASPE_HUMAN
NMQDLVEDFK	-	15170	3_5	sp|P13647|K2C5_HUMAN
GFIWDLISPAENGK	-	20383	111_1	sp|Q9HCK8|CHD8_HUMAN
VFSNGADLSGVTEEAPLK	Deamidated (NQ)@4N	22764	37_1	sp|P01009|A1AT_HUMAN
LEGLTDEINFLR	-	18476	3_4	sp|P05787|K2C8_HUMAN
MTLDDFR	-	7395	81_1	sp|P35527|K1C9_HUMAN
AEIGIAMGSGTAVAK	Oxidation (M)@7M	18043	22_2	sp|O14983|AT2A1_HUMAN
VELEDWNGR	-	12534	63_1	sp|P02679|FIBG_HUMAN
QSVEADINGLR	-	14364;14365;14367;14360;14363;14366	2_5	sp|P13645|K1C10_HUMAN
ASKPGWWLLNTEVGENQR	-	24946	65_1	sp|P12259|FA5_HUMAN
HGVQELEIELQSQLSK	-	22785;22783;22786;22784	81_1	sp|P35527|K1C9_HUMAN
GGTLGTPQTGSENDALYEYLR	Deamidated (NQ)@8Q;Deamidated (NQ)@13N	26150	117_1	sp|P05452|TETN_HUMAN
NHEEEMLALR	Oxidation (M)@6M	15505	2_6	sp|P08779|K1C16_HUMAN
LNDLEEALQQAK	-	17654;17656	3_9	sp|P35908|K22E_HUMAN
DLTDYLMK	-	9885	18_2	sp|P60709|ACTB_HUMAN
LDEFGEQLSK	-	13598	22_2	sp|O14983|AT2A1_HUMAN
YLYEIAR	-	8236	36_1	sp|P02768|ALBU_HUMAN
GSSSGGGYSSGSSSYGSGGR	-	22088	3_9	sp|P35908|K22E_HUMAN
LKYENEVALR	-	15054;15058;15062;15059;15056;15064;15055	2_5	sp|P13645|K1C10_HUMAN
AVVEVDESGTR	-	13485	109_1	sp|P05154|IPSP_HUMAN
GTEELYAIK	-	10429	24_1	sp|P17252|KPCA_HUMAN
NMQDLVEDLK	Oxidation (M)@2M	14770	3_6	sp|P04259|K2C6B_HUMAN
DAETWFLSK	-	12097	2_6	sp|P08779|K1C16_HUMAN
QVLDNLTMEK	Oxidation (M)@8M	14498	81_1	sp|P35527|K1C9_HUMAN
VLNTNIDGR	-	9946	61_1	sp|P62269|RS18_HUMAN
DLYANTVLSGGTTMYPGIADR	Deamidated (NQ)@5N;Oxidation (M)@14M	26075	18_2	sp|P60709|ACTB_HUMAN
TYETTLEK	-	9531	36_1	sp|P02768|ALBU_HUMAN
TGAAPIIDVVR	-	12453	120_1	sp|P46776|RL27A_HUMAN
TNAENEFVTIK	Deamidated (NQ)@2N	15716	3_8	sp|P04264|K2C1_HUMAN
QVEEEILALK	-	13735	35_1	sp|Q15149|PLEC_HUMAN
NKLNDLEDALQQAK	-	20883;20882	3_8	sp|P04264|K2C1_HUMAN
GMQDLVEDFK	-	13931	3_7	sp|P02538|K2C6A_HUMAN
YLYEIARR	-	11790;11789	36_1	sp|P02768|ALBU_HUMAN
QSNNKYAASSYLSLTPEQWK	Deamidated (NQ)@4N	26634	17_1	sp|P0DOY3|IGLC3_HUMAN
NNANGVDLNRNFPDLNTYIYYNEK	-	29748	86_1	sp|P15169|CBPN_HUMAN
LLLEDLVK	-	8564	23_1	sp|Q13085|ACACA_HUMAN
TFDEIASGFR	-	13100	45_1	sp|P11166|GTR1_HUMAN
GQTGGDVNVEMDAAPGVDLSR	Oxidation (M)@11M	25066	2_6	sp|P08779|K1C16_HUMAN
GGSGGSHGGGSGFGGESGGSYGGGEEASGSGGGYGGGSGK	-	30754	81_1	sp|P35527|K1C9_HUMAN
STMQELNSR	Deamidated (NQ)@7N	11399	81_1	sp|P35527|K1C9_HUMAN
QNCELFEQLGEYK	Carbamidomethyl (C)@3C	21370	36_1	sp|P02768|ALBU_HUMAN
YYWGGQYTWDMAK	Oxidation (M)@11M	21612	25_1	sp|P02675|FIBB_HUMAN
ITSENPDEGFKPSSGTVQELNFR	-	28044	23_1	sp|Q13085|ACACA_HUMAN
VSMMLVQKVQDFQGNLWK	-	25435	121_1	sp|Q6YHU6|THADA_HUMAN
NKYEDEINK	-	13314	3_6	sp|P04259|K2C6B_HUMAN
VIGSGCNLDSAR	Carbamidomethyl (C)@6C	15358	34_1	sp|P07864|LDHC_HUMAN
VLLQEEGTR	-	10882	98_1	sp|P15924|DESP_HUMAN
NVSTGDVNVEMNAAPGVDLTQLLNNMR	Oxidation (M)@11M;Deamidated (NQ)@12N;Oxidation (M)@26M	30002	2_5	sp|P13645|K1C10_HUMAN
AADDTWEPFASGK	-	18071	38_1	sp|P02766|TTHY_HUMAN
VVDALGNAIDGK	-	13731	102_1	sp|P25705|ATPA_HUMAN
TLNDMRQEYEQLIAK	-	22865	81_1	sp|P35527|K1C9_HUMAN
LLEGEDAHLSSQQASGQSYSSR	-	26852	2_6	sp|P08779|K1C16_HUMAN
ILGPGLNK	Deamidated (NQ)@7N	5432	8_1	sp|P62906|RL10A_HUMAN
VMPNIEKLR	-	12168	115_1	sp|Q13822|ENPP2_HUMAN
DYQELMNTK	Oxidation (M)@6M	13389;13390	3_8	sp|P04264|K2C1_HUMAN
QTALVELVK	-	9929	36_1	sp|P02768|ALBU_HUMAN
LHVDPENFR	-	12762	28_1	sp|P68871|HBB_HUMAN
VFVFPR	-	4372	94_1	sp|P02743|SAMP_HUMAN
NVSTGDVNVEMNAAPGVDLTQLLNNMR	Deamidated (NQ)@12N;Oxidation (M)@26M	29909	2_5	sp|P13645|K1C10_HUMAN
KDVDGAYMTK	-	12781	3_8	sp|P04264|K2C1_HUMAN
ESADPLGAWLQDAR	-	20163	35_1	sp|Q15149|PLEC_HUMAN
ALLFIPR	-	5815	113_1	sp|P08238|HS90B_HUMAN
IIAATIENAQPILQIDNAR	-	24724;24725	2_6	sp|P08779|K1C16_HUMAN
VFDEFKPLVEEPQNLIK	-	24553;24552	36_1	sp|P02768|ALBU_HUMAN
DAHQSLLATR	-	12444	64_1	sp|P11498|PYC_HUMAN
LQSLTENLTK	-	13183	98_1	sp|P15924|DESP_HUMAN
THNLEPYFESFINNLRR	-	25428	3_8	sp|P04264|K2C1_HUMAN
SLNNQFASFIDK	Deamidated (NQ)@4N	17913;17916;17914	3_8	sp|P04264|K2C1_HUMAN
TYFPHFDLSHGSAQVK	-	22759;22758;22757	96_1	sp|P69905|HBA_HUMAN
YEHELALR	-	10571	2_6	sp|P08779|K1C16_HUMAN
FSNSSSSNEFSK	-	16719	106_1	sp|Q5D862|FILA2_HUMAN
IGGIGTVPVGR	-	10467	9_1	sp|Q05639|EF1A2_HUMAN
AQYEEIAQR	-	12330;12333;12334	3_9	sp|P35908|K22E_HUMAN
GSCGIGGGIGGGSSR	Carbamidomethyl (C)@3C	15906;15905	2_6	sp|P08779|K1C16_HUMAN
QFTSSSSMK	Oxidation (M)@8M	10314	2_6	sp|P08779|K1C16_HUMAN
NLDLDSIIAEVK	-	16891;16893;16894	3_9	sp|P35908|K22E_HUMAN
YEELQQTAGR	-	14211	3_5	sp|P13647|K2C5_HUMAN
NFPDLNTYIYYNEK	Deamidated (NQ)@1N	22503	86_1	sp|P15169|CBPN_HUMAN
LQGEIAHVK	-	9798	3_9	sp|P35908|K22E_HUMAN
SQVEEELFSVR	-	16767	35_1	sp|Q15149|PLEC_HUMAN
VLDELTLTK	-	10605;10609;10610;10607;10608;10606	2_5	sp|P13645|K1C10_HUMAN
QSVEADINGLR	Gln->pyro-Glu (N-term Q)@N_term	14000;14002;13998	2_5	sp|P13645|K1C10_HUMAN
VDLLNQEIEFLK	-	19225	3_9	sp|P35908|K22E_HUMAN
APGIIPR	-	3499	102_1	sp|P25705|ATPA_HUMAN
IKFEMEQNLR	Oxidation (M)@5M	16786;16787	81_1	sp|P35527|K1C9_HUMAN
NTKQEIAEINR	-	16616	3_6	sp|P04259|K2C6B_HUMAN
LVQLLVK	-	5437	83_1	sp|P14923|PLAK_HUMAN
SGGGGGGGGCGGGGGVSSLR	Carbamidomethyl (C)@10C	20409	2_5	sp|P13645|K1C10_HUMAN
EAYPGDVFYLHSR	-	20466;20467	102_1	sp|P25705|ATPA_HUMAN
EITALAPSTMK	Oxidation (M)@10M	13834	18_2	sp|P60709|ACTB_HUMAN
QTVEADVNGLRR	-	17409	2_6	sp|P08779|K1C16_HUMAN
TVAAPSVFIFPPSDEQLK	-	23541;23542	27_1	sp|P01834|IGKC_HUMAN
DYQELMNTK	-	13077	3_8	sp|P04264|K2C1_HUMAN
LIGEYGLR	-	8084	122_1	sp|P46781|RS9_HUMAN
AEAESLYQSK	-	12744	3_8	sp|P04264|K2C1_HUMAN
FSIEGSYQLEK	-	16339	109_1	sp|P05154|IPSP_HUMAN
TNQELQEINR	-	15292	89_1	sp|P07355|ANXA2_HUMAN
SKAEAESLYQSK	-	17097;17094;17095	3_8	sp|P04264|K2C1_HUMAN
SLSSEMYVK	-	10854	65_1	sp|P12259|FA5_HUMAN
NVSTGDVNVEMNAAPGVDLTQLLNNMR	-	29819;29820	2_5	sp|P13645|K1C10_HUMAN
LASYLDKVQALEEANNDLENK	-	27025	81_1	sp|P35527|K1C9_HUMAN
SDLEMQYETLQEELMALKK	Oxidation (M)@5M;Oxidation (M)@15M	26747	81_1	sp|P35527|K1C9_HUMAN
TAAENDFVTLK	Deamidated (NQ)@5N	14562;14559	3_9	sp|P35908|K22E_HUMAN
LLDNWDSVTSTFSK	-	20983	77_1	sp|P02647|APOA1_HUMAN
FLEQQNQVLQTK	-	19479;19476;19477;19478	3_9	sp|P35908|K22E_HUMAN
YLQEIYNSNNQK	-	20006	63_1	sp|P02679|FIBG_HUMAN
QSSSYGPHGYGSGR	-	18836	88_1	sp|Q86YZ3|HORN_HUMAN
YICENQDSISSK	Carbamidomethyl (C)@3C	18953	36_1	sp|P02768|ALBU_HUMAN
SGGGFSSGSAGIINYQR	-	21372	3_8	sp|P04264|K2C1_HUMAN
VADALTNAVAHVDDMPNALSALSDLHAHKLR	-	30797	96_1	sp|P69905|HBA_HUMAN
LAELEEALQK	Deamidated (NQ)@9Q	13136	3_5	sp|P13647|K2C5_HUMAN
SLNNQFASFIDK	-	17896	3_8	sp|P04264|K2C1_HUMAN
STSSFSCLSR	Carbamidomethyl (C)@7C	12862	3_9	sp|P35908|K22E_HUMAN
LSVDYGK	-	4725	30_2	sp|Q9BQE3|TBA1C_HUMAN
EVATNSELVQSGK	-	17492	2_3	sp|Q04695|K1C17_HUMAN
EVATNSELVQSGK	Deamidated (NQ)@5N	17504	2_3	sp|Q04695|K1C17_HUMAN
RHPDYSVVLLLR	-	19325;19321;19320;19324;19323;19319;19322	36_1	sp|P02768|ALBU_HUMAN
TQTILFYGR	-	12135	114_1	sp|Q96P63|SPB12_HUMAN
EVDEQMLNVQNK	Oxidation (M)@6M	19254	12_1	sp|P68371|TBB4B_HUMAN
VPQVSTPTLVEVSR	-	19995	36_1	sp|P02768|ALBU_HUMAN
VEIIANDQGNR	-	14941	33_1	sp|P54652|HSP72_HUMAN
WTLLQEQGTK	-	14424	3_6	sp|P04259|K2C6B_HUMAN
TAVAPIER	-	6477	49_1	sp|Q9H0C2|ADT4_HUMAN
TDLEMQIEGLK	Oxidation (M)@5M	16188	2_6	sp|P08779|K1C16_HUMAN
GSGSGQSPSYGR	-	13027	88_1	sp|Q86YZ3|HORN_HUMAN
GQTGGDVNVEMDAAPGVDLSR	-	24971	2_6	sp|P08779|K1C16_HUMAN
AIGGGLSSVGGGSSTIK	-	19028	3_7	sp|P02538|K2C6A_HUMAN
QTVEADVNGLR	Deamidated (NQ)@8N	14395	2_6	sp|P08779|K1C16_HUMAN
LAAEQELIR	-	10846	35_1	sp|Q15149|PLEC_HUMAN
DIILDNPTLTLEVLNEAR	-	24494	101_1	sp|Q08188|TGM3_HUMAN
GFSSGSAVVSGGSR	-	15463;15464	3_9	sp|P35908|K22E_HUMAN
IEVLEEELR	-	12828	98_1	sp|P15924|DESP_HUMAN
TSTADYAMFK	Oxidation (M)@8M	13270	63_1	sp|P02679|FIBG_HUMAN
AETECQNTEYQQLLDIK	Carbamidomethyl (C)@5C	24923	2_5	sp|P13645|K1C10_HUMAN
LLNNWDVCADMVGTFTDTEDPAKFK	Deamidated (NQ)@3N;Deamidated (NQ)@4N;Carbamidomethyl (C)@8C	29908	48_1	sp|P02753|RET4_HUMAN
FQNALLVR	-	8990	36_1	sp|P02768|ALBU_HUMAN
QNLEPLFEQYINNLR	Deamidated (NQ)@12N	23193	3_6	sp|P04259|K2C6B_HUMAN
TDLNPDNLQGGDDLDPNYVLSSR	Deamidated (NQ)@7N;Deamidated (NQ)@9Q	27843	75_1	sp|P12277|KCRB_HUMAN
YLDGLTAER	-	10754;10758	3_9	sp|P35908|K22E_HUMAN
SEIDNVKK	-	8363	3_8	sp|P04264|K2C1_HUMAN
GQVGGDVNVEMDAAPGVDLSR	-	24948	2_4	sp|P02533|K1C14_HUMAN
FFESFGDLSTPDAVMGNPK	Oxidation (M)@15M	24818	28_1	sp|P68871|HBB_HUMAN
GYSFTTTAER	-	12889	18_2	sp|P60709|ACTB_HUMAN
VEVGTEVTDYR	-	15729	23_1	sp|Q13085|ACACA_HUMAN
SDLEMQYETLQEELMALK	Oxidation (M)@5M;Oxidation (M)@15M	25870	81_1	sp|P35527|K1C9_HUMAN
TSQNSELNNMQDLVEDYKK	Oxidation (M)@10M	26368;26367	3_9	sp|P35908|K22E_HUMAN
YTIAALLSPYSYSTTAVVTNPKE	-	27675;27676	38_1	sp|P02766|TTHY_HUMAN
LPLQDVYK	-	9351;9352	9_1	sp|Q05639|EF1A2_HUMAN
GLIDEVNQDFTNRINK	-	23101	50_1	sp|P02671|FIBA_HUMAN
CASLQKFGER	Carbamidomethyl (C)@1C	14232;14229;14230	36_1	sp|P02768|ALBU_HUMAN
AGVETTTPSK	-	9679	17_1	sp|P0DOY3|IGLC3_HUMAN
SGFSSVSVSR	-	10172	3_7	sp|P02538|K2C6A_HUMAN
QSGSRGGSGGGGSISGGGYGSGGGSGGR	Deamidated (NQ)@1Q	26264;26263	3_9	sp|P35908|K22E_HUMAN
QLLEEELAR	-	12177	35_1	sp|Q15149|PLEC_HUMAN
FFESFGDLSTPDAVMGNPK	-	24694	28_1	sp|P68871|HBB_HUMAN
TAVFGFETSEAK	-	16061	72_1	sp|Q14764|MVP_HUMAN
ITSENPDEGFKPSSGTVQELNFR	Deamidated (NQ)@5N	28050	23_1	sp|Q13085|ACACA_HUMAN
TTPSYVAFTDTER	-	19660	33_1	sp|P54652|HSP72_HUMAN
VQALEEANNDLENK	-	20758;20759	81_1	sp|P35527|K1C9_HUMAN
FDGALNVDLTEFQTNLVPYPR	-	27194	30_2	sp|Q9BQE3|TBA1C_HUMAN
VLEDSDLK	-	8043	33_2	sp|P11021|BIP_HUMAN
SQYEQLAEQNR	-	17539;17538	2_5	sp|P13645|K1C10_HUMAN
VLSPADKTNVK	-	13738	96_1	sp|P69905|HBA_HUMAN
VVAGVANALAHKYH	-	19059	28_1	sp|P68871|HBB_HUMAN
ALVLIAFAQYLQQCPFEDHVK	Deamidated (NQ)@9Q;Deamidated (NQ)@12Q;Carbamidomethyl (C)@14C	27688	36_1	sp|P02768|ALBU_HUMAN
QEYEQLIAK	Gln->pyro-Glu (N-term Q)@N_term	12263	81_1	sp|P35527|K1C9_HUMAN
DVWGIEGPIDAAFTR	-	21268	71_1	sp|P04004|VTNC_HUMAN
YNQLLR	-	5292	84_1	sp|P06733|ENOA_HUMAN
MFLSFPTTKTYFPHFDLSHGSAQVK	-	29884;29885	96_1	sp|P69905|HBA_HUMAN
GTYSTTVTGR	-	10843	112_1	sp|P08519|APOA_HUMAN
TNAENEFVTIKK	-	18066;18065	3_8	sp|P04264|K2C1_HUMAN
QTMQNLNDR	Oxidation (M)@3M	12960	2_1	sp|Q2M2I5|K1C24_HUMAN
IDVEILR	-	6507	78_1	sp|Q08554|DSC1_HUMAN
VTMQNLNDR	Oxidation (M)@3M	12291;12294	2_6	sp|P08779|K1C16_HUMAN
ATEHLSTLSEK	-	14686	77_1	sp|P02647|APOA1_HUMAN
FSSSSGYGGGSSR	-	15078;15077;15079	81_1	sp|P35527|K1C9_HUMAN
LAADDFR	-	5313;5312	2_6	sp|P08779|K1C16_HUMAN
QSVEADINGLR	Gln->pyro-Glu (N-term Q)@N_term;Deamidated (NQ)@8N	14027;14031;14029;14032;14033;14035	2_5	sp|P13645|K1C10_HUMAN
GLIDEVNQDFTNR	-	20079	50_1	sp|P02671|FIBA_HUMAN
SLVNLGGSK	-	6895	3_8	sp|P04264|K2C1_HUMAN
QISNLQQSISDAEQR	Gln->pyro-Glu (N-term Q)@N_term	21748	3_8	sp|P04264|K2C1_HUMAN
DVFLGMFLYEYAR	Oxidation (M)@6M	21193	36_1	sp|P02768|ALBU_HUMAN
SAVTALWGKVNVDEVGGEALGR	-	26057	28_1	sp|P68871|HBB_HUMAN
TTAENEFVMLK	Oxidation (M)@9M	16295;16297;16296	3_5	sp|P13647|K2C5_HUMAN
ILLQGTPVAQMTEDAVDAERLK	-	27126	67_1	sp|P01024|CO3_HUMAN
LPVEEAYK	-	8710	98_1	sp|P15924|DESP_HUMAN
LEDLLQDAQDEK	-	18417	35_1	sp|Q15149|PLEC_HUMAN
ALGISPFHEHAEVVFTANDSGPR	-	27434	38_1	sp|P02766|TTHY_HUMAN
QEPSQGTTTFAVTSILR	Deamidated (NQ)@5Q	22779	32_1	sp|P01876|IGHA1_HUMAN
YGLNELPAEEGK	-	16695	22_2	sp|O14983|AT2A1_HUMAN
ADLEMQIESLKEELAYLK	Oxidation (M)@5M	25330	2_4	sp|P02533|K1C14_HUMAN
DVNAAIATIK	-	10250	30_2	sp|Q9BQE3|TBA1C_HUMAN
TFHEASEDCISR	Carbamidomethyl (C)@9C	19079	117_1	sp|P05452|TETN_HUMAN
FLASVSTVLTSK	-	15438	96_1	sp|P69905|HBA_HUMAN
VLENAEGAR	-	8930	105_1	sp|P38646|GRP75_HUMAN
VDNALQSGNSQESVTEQDSK	-	25303	27_1	sp|P01834|IGKC_HUMAN
TSQNSELNNMQDLVEDYKK	Oxidation (M)@10M;Deamidated (NQ)@11Q	26377	3_9	sp|P35908|K22E_HUMAN
TNAENEFVTIKK	Deamidated (NQ)@2N	18077	3_8	sp|P04264|K2C1_HUMAN
VQALEEANNDLENK	Deamidated (NQ)@9N	20765;20764	81_1	sp|P35527|K1C9_HUMAN
MFLSFPTTK	Oxidation (M)@1M	11879	96_1	sp|P69905|HBA_HUMAN
ALEESNYELEGK	Deamidated (NQ)@6N	17871	2_5	sp|P13645|K1C10_HUMAN
HGNSHQGEPR	-	12563	2_5	sp|P13645|K1C10_HUMAN
QDGSVDFGR	-	9459;9460	25_1	sp|P02675|FIBB_HUMAN
QTVSWAVTPK	-	12528	100_1	sp|P01023|A2MG_HUMAN
GSPAINVAVHVFR	-	17572;17571;17574;17573	38_1	sp|P02766|TTHY_HUMAN
SGGGGGGGLGSGGSIR	-	15010;15011	81_1	sp|P35527|K1C9_HUMAN
CCTESLVNR	Carbamidomethyl (C)@1C;Carbamidomethyl (C)@2C	13008	36_1	sp|P02768|ALBU_HUMAN
TVLENLR	-	6211	1_1	sp|A6NMB1|SIG16_HUMAN
LNDLEEALQQAK	Deamidated (NQ)@2N	17678	3_9	sp|P35908|K22E_HUMAN
QEYDESGPSIVHR	-	20045;20044	18_1	sp|Q6S8J3|POTEE_HUMAN
DYQELMNVK	Oxidation (M)@6M	13367	3_9	sp|P35908|K22E_HUMAN
FTQAGSEVSALLGR	-	18784	26_1	sp|P06576|ATPB_HUMAN
SLLEGEGSSGGGGR	-	15621	2_5	sp|P13645|K1C10_HUMAN
QGVDADINGLR	-	13397;13400;13399;13401	81_1	sp|P35527|K1C9_HUMAN
LNDLEDALQQAKEDLAR	Deamidated (NQ)@9Q	23519	3_8	sp|P04264|K2C1_HUMAN
LGHPDTLNQGEFK	-	19144;19142	93_1	sp|P06702|S10A9_HUMAN
TRLEQEIATYR	-	17810;17808;17807	2_6	sp|P08779|K1C16_HUMAN
LSVEADINGLR	-	14057	2_3	sp|Q04695|K1C17_HUMAN
KFVTELR	-	7323	46_1	sp|Q9NQ90|ANO2_HUMAN
TEAESWYQTK	-	15254	3_5	sp|P13647|K2C5_HUMAN
EIETYHNLLEGGQEDFESSGAGK	-	27784;27783	81_1	sp|P35527|K1C9_HUMAN
DIENQYETQITQIEHEVSSSGQEVQSSAK	-	30793;30795;30794	81_1	sp|P35527|K1C9_HUMAN
DAVEDLESVGK	-	13484	110_1	sp|P81605|DCD_HUMAN
CNNVGVR	Carbamidomethyl (C)@1C	5555	20_1	sp|P04745|AMY1_HUMAN
SKELTTEIDNNIEQISSYK	-	25931;25932	2_5	sp|P13645|K1C10_HUMAN
MQKEITALAPSTMK	-	20399	18_2	sp|P60709|ACTB_HUMAN
KYEDEINK	-	10776	3_9	sp|P35908|K22E_HUMAN
CLAENAGDVAFVKDVTVLQNTDGNNNEAWAK	Carbamidomethyl (C)@1C	30875	55_1	sp|P02788|TRFL_HUMAN
HGVQELEIELQSQLSKK	-	23772	81_1	sp|P35527|K1C9_HUMAN
QSSSYGPHGYGSGR	Gln->pyro-Glu (N-term Q)@N_term	18520	88_1	sp|Q86YZ3|HORN_HUMAN
DAEEWFFTK	-	13743	2_4	sp|P02533|K1C14_HUMAN
ELTTEIDNNIEQISSYK	-	24107;24106;24108	2_5	sp|P13645|K1C10_HUMAN
DLGEENFK	-	8766	36_1	sp|P02768|ALBU_HUMAN
EVFTSSSSSSSR	-	15582	2_6	sp|P08779|K1C16_HUMAN
TLLDIDNTR	-	11239;11241;11243	81_1	sp|P35527|K1C9_HUMAN
NNANGVDLNR	-	11852	86_1	sp|P15169|CBPN_HUMAN
TSESGELHGLTTEEEFVEGIYK	-	27457	38_1	sp|P02766|TTHY_HUMAN
NVSTGDVNVEMNAAPGVDLTQLLNNMR	Oxidation (M)@26M	29899	2_5	sp|P13645|K1C10_HUMAN
LVNEVTEFAK	Deamidated (NQ)@3N	13282	36_1	sp|P02768|ALBU_HUMAN
KGGETSEMYLIQPDSSVKPYR	-	27079	25_1	sp|P02675|FIBB_HUMAN
LVAASQAALGL	-	10204	36_1	sp|P02768|ALBU_HUMAN
AHYGGFTVQNEANKYQISVNK	-	26972;26973	25_1	sp|P02675|FIBB_HUMAN
LSVAAQEAAR	-	10245	35_1	sp|Q15149|PLEC_HUMAN
FLEQQNK	-	7716	3_6	sp|P04259|K2C6B_HUMAN
ILLQGTPVAQMTEDAVDAER	Deamidated (NQ)@4Q	25531	67_1	sp|P01024|CO3_HUMAN
EFTLEFSR	-	10519	22_2	sp|O14983|AT2A1_HUMAN
QNLEPLFEQYINNLR	-	23185	3_6	sp|P04259|K2C6B_HUMAN
RLDQCPESPLQR	Carbamidomethyl (C)@5C	19837	80_1	sp|Q5T749|KPRP_HUMAN
TNAENEFVTIK	-	15683;15682;15677;15684	3_8	sp|P04264|K2C1_HUMAN
VLADPSDDTK	-	11231	35_1	sp|Q15149|PLEC_HUMAN
QSVEADINGLR	Deamidated (NQ)@1Q;Deamidated (NQ)@8N	14416;14418	2_5	sp|P13645|K1C10_HUMAN
LNDSILQATEQR	-	17951	98_1	sp|P15924|DESP_HUMAN
GSGGLGGACGGAGFGSR	Carbamidomethyl (C)@9C	18569	3_6	sp|P04259|K2C6B_HUMAN
YPTPPSQHSYASSNAAER	-	23715	14_1	sp|Q04721|NOTC2_HUMAN
YENEVALR	Deamidated (NQ)@3N	9789	2_5	sp|P13645|K1C10_HUMAN
SLDLDSIIAEVK	-	16387;16386	3_8	sp|P04264|K2C1_HUMAN
SDLGPSYGGWQVLDATPQER	-	25649	101_1	sp|Q08188|TGM3_HUMAN
FVNVVPTFGK	-	12344	82_1	sp|P62861|RS30_HUMAN
QSVEADINGLRR	Deamidated (NQ)@8N	17432;17434	2_5	sp|P13645|K1C10_HUMAN
EIIDLVLDR	-	11837	30_2	sp|Q9BQE3|TBA1C_HUMAN
WGDAGAEYVVESTGVFTTMEK	-	26398	51_1	sp|P04406|G3P_HUMAN
GMQDLVEDFK	Oxidation (M)@2M	14261	3_7	sp|P02538|K2C6A_HUMAN
LLVVYPWTQR	-	15839;15840;15838;15837;15836;15841	28_1	sp|P68871|HBB_HUMAN
EELAYLR	-	7336	2_6	sp|P08779|K1C16_HUMAN
WELLQQVDTSTR	-	19472;19473;19470;19471;19469;19474	3_8	sp|P04264|K2C1_HUMAN
SAIYQLEEEYENLLK	-	22804	98_1	sp|P15924|DESP_HUMAN
TTVEYLIK	-	9157	23_1	sp|Q13085|ACACA_HUMAN
VGINYQPPTVVPGGDLAK	-	22686	30_2	sp|Q9BQE3|TBA1C_HUMAN
QLDSIVGER	-	10271;10268;10278	3_7	sp|P02538|K2C6A_HUMAN
LLNNWDVCADMVGTFTDTEDPAKFK	Carbamidomethyl (C)@8C	29889	48_1	sp|P02753|RET4_HUMAN
QFSSSYLSR	Gln->pyro-Glu (N-term Q)@N_term	11171	81_1	sp|P35527|K1C9_HUMAN
LNDLEDALQQAK	Deamidated (NQ)@9Q	17428	3_8	sp|P04264|K2C1_HUMAN
TYLFKGSQYWR	-	19044;19043	71_1	sp|P04004|VTNC_HUMAN
YYWGGQYTWDMAK	-	21459	25_1	sp|P02675|FIBB_HUMAN
MFLSFPTTK	-	11509;11510;11508	96_1	sp|P69905|HBA_HUMAN
LEQEIATYR	Deamidated (NQ)@3Q	12699	2_6	sp|P08779|K1C16_HUMAN
DYPQLVLPNFDMLYNHVKQLLSNELLLTQMEK	Oxidation (M)@12M;Deamidated (NQ)@15N;Deamidated (NQ)@19Q;Deamidated (NQ)@23N;Oxidation (M)@30M	31322	108_1	sp|Q9HAV4|XPO5_HUMAN
YEELQVTVGR	-	14195;14199;14192;14194;14197;14196;14193;14200	3_9	sp|P35908|K22E_HUMAN
NVQALEIELQSQLALK	-	22519;22520	2_5	sp|P13645|K1C10_HUMAN
FSSCGGGGGSFGAGGGFGSR	Carbamidomethyl (C)@4C	22283	3_8	sp|P04264|K2C1_HUMAN
SGSGWSSSR	-	7808	88_1	sp|Q86YZ3|HORN_HUMAN
TLNNDIMLIK	Deamidated (NQ)@3N;Oxidation (M)@7M	14148	91_1	sp|P07477|TRY1_HUMAN
VLYDAEISQIHQSVTDTNVILSMDNSR	Deamidated (NQ)@12Q;Oxidation (M)@23M	30543	3_9	sp|P35908|K22E_HUMAN
GGSISGGGYGSGGGK	-	14260	3_9	sp|P35908|K22E_HUMAN
GGSGGGGSISGGGYGSGGGSGGR	-	22092	3_9	sp|P35908|K22E_HUMAN
VNNADDFPNLFR	Deamidated (NQ)@9N	18526	23_1	sp|Q13085|ACACA_HUMAN
IEISELNR	-	9294;9292;9293	3_9	sp|P35908|K22E_HUMAN
NVQDAIADAEQR	-	16884;16885	3_9	sp|P35908|K22E_HUMAN
