# Supplementary material for: CircME1 promotes aerobic glycolysis and sunitinib resistance of clear cell renal cell carcinoma through cis-regulation of ME1
Source: Oncogene. 2022 Jul 7;41(33):3979–90. doi: 10.1038/s41388-022-02386-8 (PMC9374592; doi:10.1038/s41388-022-02386-8)
Supplement: Supplementary file 4 — Supplementary Table 3 [file 41388_2022_2386_MOESM4_ESM.xlsx]

## Sheet: Sheet1
Supplementary Table 3: Proteins pulled down by circME1 probe
Peptide	Modification	Query	Group_ID	Group_Primary_Protein
FDDPLLGPR	-	12412	68_1	sp|Q9P2J5|SYLC_HUMAN
LENEIQTYR	-	15818;15823;15822;15820;15819;15825	1_6	sp|P13645|K1C10_HUMAN
SLNNQFASFIDKVR	-	23983;23981;23984;23979;23980;23982	5_7	sp|P04264|K2C1_HUMAN
VQLQEAER	-	11002	107_1	sp|Q86UP2|KTN1_HUMAN
FEMEQNLR	Oxidation (M)@3M	13750;13749	131_1	sp|P35527|K1C9_HUMAN
VHIEIGPDGR	-	14037	75_1	sp|P31943|HNRH1_HUMAN
SVVTVIDVFYK	-	18267	171_1	sp|Q5D862|FILA2_HUMAN
QEYVLNESGR	-	16503	133_1	sp|P22735|TGM1_HUMAN
TMQNTSDLDTAR	Oxidation (M)@2M	20265	135_1	sp|P14923|PLAK_HUMAN
ELAPYDENWFYTR	-	24608;24609	22_1	sp|P39019|RS19_HUMAN
ALEEANADLEVK	-	18936;18935	1_4	sp|P02533|K1C14_HUMAN
EIETYHNLLEGGQEDFESSGAGK	Deamidated (NQ)@13Q	30480	131_1	sp|P35527|K1C9_HUMAN
GCTATLGNFAK	Carbamidomethyl (C)@2C	15160	124_1	sp|P15880|RS2_HUMAN
SISISVAR	-	7010;7011	5_7	sp|P04264|K2C1_HUMAN
THNLEPYFESFINNLR	-	26902;26904;26903	5_7	sp|P04264|K2C1_HUMAN
TTSSSTR	-	4401	5_7	sp|P04264|K2C1_HUMAN
EIESSPQYR	-	14411	186_1	sp|Q8WWM7|ATX2L_HUMAN
KEEENASVIDSAELQAYPALVVEK	Deamidated (NQ)@15Q	31044	73_1	sp|P78527|PRKDC_HUMAN
DALSSVQESQVAQQAR	-	24718	137_1	sp|P02656|APOC3_HUMAN
YEDEINK	-	9353;9355	5_4	sp|P04259|K2C6B_HUMAN
NQSFCPTVNLDK	Carbamidomethyl (C)@5C	21314	192_1	sp|P46776|RL27A_HUMAN
EFNAEVHR	-	11718	158_1	sp|P46777|RL5_HUMAN
EQEITAVQAR	-	15291	196_1	sp|Q9P2E9|RRBP1_HUMAN
NSLFEYQK	-	12381	74_1	sp|P02671|FIBA_HUMAN
SGGGGGGGFGR	-	8016;8015	5_5	sp|P13647|K2C5_HUMAN
IQDWYDKK	-	14119;14113	131_1	sp|P35527|K1C9_HUMAN
SYGPAPGAGHVQEESNLSLQALESR	-	30878	84_1	sp|Q13155|AIMP2_HUMAN
YEELQVTAGR	-	15821	5_3	sp|P02538|K2C6A_HUMAN
YLMEEDEDAYK	Oxidation (M)@3M	21280	158_1	sp|P46777|RL5_HUMAN
IEDVTPIPSDSTR	-	21474	200_1	sp|P62263|RS14_HUMAN
IAQLEEQLDNETK	-	23032	37_1	sp|P35579|MYH9_HUMAN
IQDWYDK	-	10866;10867;10869;10864	131_1	sp|P35527|K1C9_HUMAN
DAEAWFNEK	-	14430;14428;14426;14429;14427	1_6	sp|P13645|K1C10_HUMAN
SAINEVVTR	-	11408	99_1	sp|P62899|RL31_HUMAN
LACDVDQVTR	Carbamidomethyl (C)@3C	16057	73_1	sp|P78527|PRKDC_HUMAN
LALDVEIATYR	-	18156;18160;18158;18157;18161;18162;18163;18159	5_4	sp|P04259|K2C6B_HUMAN
QLDDLKVELSQLR	-	23348	47_1	sp|P42766|RL35_HUMAN
KGPAAIQK	-	6417;6413	131_1	sp|P35527|K1C9_HUMAN
YEELQQTAGR	Deamidated (NQ)@5Q;Deamidated (NQ)@6Q	16568	5_5	sp|P13647|K2C5_HUMAN
QGVDADINGLR	Gln->pyro-Glu (N-term Q)@N_term	15186;15184;15185;15183	131_1	sp|P35527|K1C9_HUMAN
EQISDIDDAVR	-	18048	117_1	sp|P53999|TCP4_HUMAN
LLHIEELR	-	12277	201_1	sp|Q9Y224|RTRAF_HUMAN
VVDPFSK	-	5797	90_1	sp|P61247|RS3A_HUMAN
IRLENEIQTYR	-	21625;21620;21615;21624;21610;21621;21616;21619	1_6	sp|P13645|K1C10_HUMAN
QSLEASLAETEGR	Gln->pyro-Glu (N-term Q)@N_term	20337	1_6	sp|P13645|K1C10_HUMAN
SKAEAESLYQSK	Deamidated (NQ)@10Q	19788	5_7	sp|P04264|K2C1_HUMAN
IVLQIDNAR	-	12728	1_2	sp|P08727|K1C19_HUMAN
VLYDAEISQIHQSVTDTNVILSMDNSR	Oxidation (M)@23M	33013	5_6	sp|P35908|K22E_HUMAN
LTQGETLR	-	9575	31_1	sp|Q15392|DHC24_HUMAN
ESYSVYVYK	-	15112	17_1	sp|P62807|H2B1C_HUMAN
YYGYTGAFR	-	14154	79_1	sp|P02788|TRFL_HUMAN
QEIECQNQEYSLLLSIK	Carbamidomethyl (C)@5C	27909;27907;27908	131_1	sp|P35527|K1C9_HUMAN
NQILNLTTDNANILLQIDNAR	-	29812;29813;29814	1_6	sp|P13645|K1C10_HUMAN
KADIDLTK	-	9152	94_1	sp|P62269|RS18_HUMAN
MSGECAPNVSVSVSTSHTTISGGGSR	Oxidation (M)@1M;Carbamidomethyl (C)@5C	30796	5_7	sp|P04264|K2C1_HUMAN
NDIHTLLK	-	10474	87_1	sp|O43324|MCA3_HUMAN
NMQDMVEDYR	-	18904;18903	5_7	sp|P04264|K2C1_HUMAN
QAIPLDENEGIYVQDVK	-	26307	115_1	sp|Q14764|MVP_HUMAN
QISNLQQSISDAEQR	Deamidated (NQ)@4N	24731;24729	5_7	sp|P04264|K2C1_HUMAN
DALNQATSQVESK	-	20685	196_1	sp|Q9P2E9|RRBP1_HUMAN
AEFAEVSKLVTDLTK	-	24149;24148;24147;24146	44_1	sp|P02768|ALBU_HUMAN
LASYLDKVR	-	13311;13303;13304;13300;13302;13309;13308;13305;13307;13306;13310	1_2	sp|P08727|K1C19_HUMAN
SHVEDGDIAGAPASSPEAPPAEQDPVQLK	-	32499	196_1	sp|Q9P2E9|RRBP1_HUMAN
LNDLEDALQQAKEDLAR	-	26376;26375	5_7	sp|P04264|K2C1_HUMAN
SGNFGGSR	-	5541	53_1	sp|P22626|ROA2_HUMAN
AAFGGSGGR	-	5495	5_6	sp|P35908|K22E_HUMAN
AYVDDTPAEQMK	Oxidation (M)@11M	20549	12_1	sp|P07814|SYEP_HUMAN
YEASILTHDSSIR	-	22602	101_1	sp|P02679|FIBG_HUMAN
LIDFLESGK	-	12250	165_2	sp|Q92841|DDX17_HUMAN
TLNDMRQEYEQLIAK	Oxidation (M)@5M	25876;25880;25883;25882;25881;25885;25879	131_1	sp|P35527|K1C9_HUMAN
VGAHAGEYGAEALERMFLSFPTTK	-	30803;30804;30802	152_1	sp|P69905|HBA_HUMAN
TKFETEQALR	-	17237	1_2	sp|P08727|K1C19_HUMAN
HFNAPSHIR	-	13663	111_1	sp|P61254|RL26_HUMAN
HGVQELEIELQSQLSK	Deamidated (NQ)@11Q	25632	131_1	sp|P35527|K1C9_HUMAN
QVLDNLTMEK	Gln->pyro-Glu (N-term Q)@N_term;Oxidation (M)@8M	16400	131_1	sp|P35527|K1C9_HUMAN
VLIDPVSVQDK	-	16992	15_1	sp|P41252|SYIC_HUMAN
LGFIAGVINR	-	13172	112_1	sp|Q9HBG4|VPP4_HUMAN
TSQNSELNNMQDLVEDYKK	Deamidated (NQ)@3Q	29135	5_6	sp|P35908|K22E_HUMAN
DNYVPEVSALDQEIIEVDPDTK	-	30374;30373	174_1	sp|P08708|RS17_HUMAN
LAPDYDALDVANK	-	20959	23_1	sp|P62750|RL23A_HUMAN
EQIVPKPEEEVAQK	-	23892;23893	176_1	sp|P18621|RL17_HUMAN
TSQNSELNNMQDLVEDYKK	-	29125;29126;29124	5_6	sp|P35908|K22E_HUMAN
YLDLILNDFVR	-	20500;20498	91_1	sp|Q15046|SYK_HUMAN
LLADQAEAR	-	11358	11_1	sp|P84098|RL19_HUMAN
SRAEAESWYQTK	-	21991	5_4	sp|P04259|K2C6B_HUMAN
NKLNDLEEALQQAK	Deamidated (NQ)@1N;Deamidated (NQ)@4N;Deamidated (NQ)@12Q	23821	5_6	sp|P35908|K22E_HUMAN
VNVDEVGGEALGR	-	19189	29_1	sp|P68871|HBB_HUMAN
SIEALLEAGQAR	-	17977	196_1	sp|Q9P2E9|RRBP1_HUMAN
SGGGGGGGGSSWGGR	-	16439	2_1	sp|Q13151|ROA0_HUMAN
LSNIFVIGK	Deamidated (NQ)@3N	11496	4_1	sp|P62701|RS4X_HUMAN
DYSQYYR	-	11554	1_3	sp|Q04695|K1C17_HUMAN
QTVEADVNGLR	-	16692	1_5	sp|P08779|K1C16_HUMAN
NADLNAQTVVK	-	15976	187_1	sp|Q9Y520|PRC2C_HUMAN
ELESQISELQEDLESER	-	27366	37_1	sp|P35579|MYH9_HUMAN
EKPYFPIPEEYTFIQNVPLEDR	Deamidated (NQ)@15Q;Deamidated (NQ)@16N	31466	30_1	sp|Q00839|HNRPU_HUMAN
LFIGGLSFETTDESLR	-	25267;25268	45_1	sp|P09651|ROA1_HUMAN
VLEQLTGQTPVFSK	-	23250;23248;23249	82_1	sp|P62913|RL11_HUMAN
QGVDADINGLR	Gln->pyro-Glu (N-term Q)@N_term;Deamidated (NQ)@8N	15216	131_1	sp|P35527|K1C9_HUMAN
VAPEEHPVLLTEAPLNPK	-	26453	20_1	sp|P60709|ACTB_HUMAN
QLAEEDLAQQR	-	18919	41_1	sp|Q15149|PLEC_HUMAN
ADLEMQIESLTEELAYLKK	Oxidation (M)@5M	29010;29011	1_6	sp|P13645|K1C10_HUMAN
LTPQGQR	-	6017	22_1	sp|P39019|RS19_HUMAN
IFVGGLSPDTPEEK	-	22560	128_1	sp|Q14103|HNRPD_HUMAN
IGALEGYR	-	8391	52_1	sp|O43776|SYNC_HUMAN
EIMDAAEDYAK	-	17937	61_1	sp|P14868|SYDC_HUMAN
VPEWVDTVK	-	13518	22_1	sp|P39019|RS19_HUMAN
KFGYVDFESAEDLEK	-	25208	49_1	sp|P19338|NUCL_HUMAN
NMQDMVEDYR	Oxidation (M)@2M;Oxidation (M)@5M	19584;19585;19586;19583	5_7	sp|P04264|K2C1_HUMAN
TNAENEFVTIKK	Deamidated (NQ)@5N	20803;20802	5_7	sp|P04264|K2C1_HUMAN
GFHQVPFAPIVFIER	-	25052	51_1	sp|P47897|SYQ_HUMAN
KHPDADSLYVEEVDVGEIAPR	-	29640	127_1	sp|Q12904|AIMP1_HUMAN
IIDVVYNASNNELVR	-	24738;24739	184_1	sp|P62241|RS8_HUMAN
YQELQITAGR	-	16100;16101	5_2	sp|Q7Z794|K2C1B_HUMAN
LDGFPLLR	-	9908	66_1	sp|P09661|RU2A_HUMAN
APSTYGGGLSVSSSR	-	21413;21411;21410;21414	1_4	sp|P02533|K1C14_HUMAN
QVLDNLTMEK	-	16418	131_1	sp|P35527|K1C9_HUMAN
EGDVLTLLESER	-	20119	78_1	sp|P62857|RS28_HUMAN
HADLEIR	-	7661	115_1	sp|Q14764|MVP_HUMAN
TLLEGEESR	-	12540;12544;12545;12548;12546;12541	5_7	sp|P04264|K2C1_HUMAN
AGNLGGGVVTIER	-	17693;17695;17694	160_1	sp|P35268|RL22_HUMAN
GISLNPEQWSQLK	-	22740;22741	117_1	sp|P53999|TCP4_HUMAN
ADTLTDEINFLR	-	21023;21022;21024	5_4	sp|P04259|K2C6B_HUMAN
QGVDADINGLR	Deamidated (NQ)@8N	15639;15638;15641	131_1	sp|P35527|K1C9_HUMAN
ASLENSLEETK	-	17169	1_4	sp|P02533|K1C14_HUMAN
IYDALDVSLIER	-	21008;21010	113_1	sp|P54136|SYRC_HUMAN
DANGNSFATR	Deamidated (NQ)@3N	13014	4_1	sp|P62701|RS4X_HUMAN
VTMQNLNDR	Oxidation (M)@3M;Deamidated (NQ)@4Q	14379;14381	1_4	sp|P02533|K1C14_HUMAN
GGKPEPPAMPQPVPTA	Oxidation (M)@9M	23596	136_1	sp|P23396|RS3_HUMAN
GDIIGVQGNPGK	-	15553	91_1	sp|Q15046|SYK_HUMAN
WELLQQVDTSTR	Deamidated (NQ)@5Q	22342	5_7	sp|P04264|K2C1_HUMAN
DVAEVDTVR	-	11770	41_1	sp|Q15149|PLEC_HUMAN
TITLEVEPSDTIENVK	-	25284;25285	3_1	sp|P0CG48|UBC_HUMAN
LEQEIATYR	-	14762	1_2	sp|P08727|K1C19_HUMAN
QLDNIVGER	-	12751	5_4	sp|P04259|K2C6B_HUMAN
YSVDIPLDK	-	12911;12913;12910	39_1	sp|P61353|RL27_HUMAN
MTLDDFR	Oxidation (M)@1M	9429;9433;9431	131_1	sp|P35527|K1C9_HUMAN
SLDIQVPNFPADETK	-	24335	51_1	sp|P47897|SYQ_HUMAN
NMQDMVEDYR	Oxidation (M)@5M	19229;19227;19230	5_7	sp|P04264|K2C1_HUMAN
KDIENQYETQITQIEHEVSSSGQEVQSSAK	-	33285;33284;33286	131_1	sp|P35527|K1C9_HUMAN
VQALEEANNDLENK	Deamidated (NQ)@8N;Deamidated (NQ)@9N	23588	131_1	sp|P35527|K1C9_HUMAN
QLSSGVSEIR	-	13596	118_1	sp|P04792|HSPB1_HUMAN
GDACEGDSGGPFVMK	Carbamidomethyl (C)@4C	22976	97_1	sp|P00734|THRB_HUMAN
TTAENEFVMLKK	Oxidation (M)@9M	21426;21425	5_5	sp|P13647|K2C5_HUMAN
FLQEEAEK	-	11528	41_1	sp|Q15149|PLEC_HUMAN
NTELAVFHDETEIQNQTDLLSLSGK	-	31879	15_1	sp|P41252|SYIC_HUMAN
DPTAEQFQEELEK	-	23410	86_1	sp|P31944|CASPE_HUMAN
YEDEINKR	-	13371;13372;13370	5_4	sp|P04259|K2C6B_HUMAN
LITPAVVSER	-	13824;13829;13827	172_1	sp|P62851|RS25_HUMAN
LLEPVLLLGK	-	14100;14101;14099	98_1	sp|P62249|RS16_HUMAN
QNLEPLFEQYINNLRR	Deamidated (NQ)@13N	27497	5_4	sp|P04259|K2C6B_HUMAN
QSLEASLAETEGR	-	20683;20678;20679;20681;20682;20684;20680	1_6	sp|P13645|K1C10_HUMAN
VENMVDQLLR	Oxidation (M)@4M	17399	15_1	sp|P41252|SYIC_HUMAN
TLTAVHDAILEDLVFPSEIVGK	-	29815	122_1	sp|P62081|RS7_HUMAN
DVDNAYMIK	-	13430	5_6	sp|P35908|K22E_HUMAN
LASYLDKVQALEEANNDLENK	Deamidated (NQ)@9Q	29875;29877	131_1	sp|P35527|K1C9_HUMAN
NLSSNEAISLEEIR	-	23486	73_1	sp|P78527|PRKDC_HUMAN
IETNENNLESAK	-	20123	173_1	sp|Q07065|CKAP4_HUMAN
FKDLGEENFK	-	17283	44_1	sp|P02768|ALBU_HUMAN
AAAAAAALQAK	-	10544	120_1	sp|P36578|RL4_HUMAN
DNYSPGWK	-	10819	12_1	sp|P07814|SYEP_HUMAN
STTPDITGYR	-	14463	106_1	sp|P02751|FINC_HUMAN
SEITELR	-	7511	1_6	sp|P13645|K1C10_HUMAN
EQVVGLLAWNNCSCESSGGGLPLPFQK	Deamidated (NQ)@11N;Carbamidomethyl (C)@12C;Carbamidomethyl (C)@14C	32678	62_1	sp|Q00973|B4GN1_HUMAN
KDIENQYETQITQIEHEVSSSGQEVQSSAK	Deamidated (NQ)@13Q	33288	131_1	sp|P35527|K1C9_HUMAN
RIEELTGLLNQYR	-	23721	185_1	sp|Q8ND30|LIPB2_HUMAN
NNASTDYDLSDK	-	19800	33_1	sp|P39023|RL3_HUMAN
GTQGAEEVLR	-	13156	41_1	sp|Q15149|PLEC_HUMAN
SLVPAAELLESR	-	18590	41_1	sp|Q15149|PLEC_HUMAN
EVPAVPETLK	-	13763	77_1	sp|P18124|RL7_HUMAN
TLNDMRQEYEQLIAK	Oxidation (M)@5M;Deamidated (NQ)@7Q	25905	131_1	sp|P35527|K1C9_HUMAN
MFEIVFEDPK	Oxidation (M)@1M	18285	12_1	sp|P07814|SYEP_HUMAN
AQYEEIANR	-	14056	5_5	sp|P13647|K2C5_HUMAN
GFGFVDFNSEEDAK	-	23387;23386;23385	49_1	sp|P19338|NUCL_HUMAN
CTGGEVGATSALAPK	Carbamidomethyl (C)@1C	21208	149_1	sp|P30050|RL12_HUMAN
NVSTGDVNVEMNAAPGVDLTQLLNNMR	Deamidated (NQ)@8N;Oxidation (M)@11M;Deamidated (NQ)@24N;Oxidation (M)@26M	32464	1_6	sp|P13645|K1C10_HUMAN
TAFQEALDAAGDK	-	19678	56_1	sp|P10599|THIO_HUMAN
LFEFAGYDVLR	-	19550	113_1	sp|P54136|SYRC_HUMAN
QEYEQLIAK	-	14732;14729;14731;14728;14730;14727;14734;14733	131_1	sp|P35527|K1C9_HUMAN
SKELTTEIDNNIEQISSYK	Deamidated (NQ)@10N;Deamidated (NQ)@11N	28845	1_6	sp|P13645|K1C10_HUMAN
AAPGAEFAPNK	-	13517	67_1	sp|Q15233|NONO_HUMAN
LNDLEDALQQAK	-	20037;20034;20035;20036	5_7	sp|P04264|K2C1_HUMAN
QLEQVIAK	-	9853	74_1	sp|P02671|FIBA_HUMAN
QYDIDDAIAK	-	15486	41_1	sp|Q15149|PLEC_HUMAN
LESDYEILER	-	18211	15_1	sp|P41252|SYIC_HUMAN
DAHKSEVAHR	-	15425	44_1	sp|P02768|ALBU_HUMAN
ENAGEDPGLAR	-	14907	175_1	sp|P81605|DCD_HUMAN
SQYEQLAEQNRK	-	22641;22646;22644;22643;22647;22648;22636;22645;22640;22655;22639;22653;22638;22650;22651;22642	1_6	sp|P13645|K1C10_HUMAN
FIDTTSK	-	6379	33_1	sp|P39023|RL3_HUMAN
ISISTSGGSFR	-	14489;14487;14492;14494;14491;14488;14490	5_5	sp|P13647|K2C5_HUMAN
GGSGGSYGGGGSGGGYGGGSGSR	-	25310;25313;25312;25311;25308;25309	131_1	sp|P35527|K1C9_HUMAN
TAAENDFVTLKK	-	19685;19692;19696;19694;19693	5_6	sp|P35908|K22E_HUMAN
YFSEADK	-	7856	144_1	sp|P12268|IMDH2_HUMAN
QQSEEDLLLQDFSR	Deamidated (NQ)@2Q	24657	129_1	sp|Q9UNL2|SSRG_HUMAN
DETEFYLGK	-	14234	140_1	sp|P18077|RL35A_HUMAN
NAESNAELK	-	11091	176_1	sp|P18621|RL17_HUMAN
TAAENEFVTLK	-	17235	5_4	sp|P04259|K2C6B_HUMAN
NDLAVVDVR	-	11697	49_1	sp|P19338|NUCL_HUMAN
YEVTSGGGGTSR	-	15932	159_1	sp|P15924|DESP_HUMAN
ATAEQISSQTGNK	-	19636	181_1	sp|Q16698|DECR_HUMAN
FNHWELK	-	11025	12_1	sp|P07814|SYEP_HUMAN
ELNITAAK	-	7876	122_1	sp|P62081|RS7_HUMAN
LEGLGSSEADQDGLASTVR	-	26137	173_1	sp|Q07065|CKAP4_HUMAN
GGSSSGGGYGSGGGGSSSVK	-	23587	5_6	sp|P35908|K22E_HUMAN
LEQELFSGGNTGINFEK	Deamidated (NQ)@3Q	25997	21_1	sp|O00571|DDX3X_HUMAN
TEELNKEVASNSELVQSSR	Deamidated (NQ)@5N	28090	1_5	sp|P08779|K1C16_HUMAN
HSGNITFDEIVNIAR	-	24448;24449	149_1	sp|P30050|RL12_HUMAN
TDSDIIAK	-	7940	162_1	sp|P09012|SNRPA_HUMAN
EGPEGFAR	-	7933	104_1	sp|P11498|PYC_HUMAN
GFVQVDDGR	-	11505	113_1	sp|P54136|SYRC_HUMAN
QEPSDSPMFIINR	Oxidation (M)@8M	23277	109_1	sp|Q02413|DSG1_HUMAN
EHTALLK	-	6384;6385	140_1	sp|P18077|RL35A_HUMAN
QSPSYGR	-	5898;5896	139_1	sp|Q86YZ3|HORN_HUMAN
GQVGGEINVEMDAAPGVDLSR	Oxidation (M)@11M	28161	1_3	sp|Q04695|K1C17_HUMAN
TVEQTATTTNK	-	16458	154_1	sp|P08579|RU2B_HUMAN
TQLEELEDELQATEDAK	Deamidated (NQ)@2Q	26607	37_1	sp|P35579|MYH9_HUMAN
QAVDVSPLR	-	11322	81_1	sp|P46782|RS5_HUMAN
SYELPDGQVITIGNER	-	25303;25301	20_1	sp|P60709|ACTB_HUMAN
ITQDIFQQLLK	-	19868	177_1	sp|P56192|SYMC_HUMAN
LIRDVWGIEGPIDAAFTR	-	27319;27320;27318	116_1	sp|P04004|VTNC_HUMAN
LWTLVSEQTR	-	17401	192_1	sp|P46776|RL27A_HUMAN
AQAAAPASVPAQAPK	-	20446	58_1	sp|P47914|RL29_HUMAN
VDALMDEINFMK	Oxidation (M)@5M;Oxidation (M)@11M	22013	5_5	sp|P13647|K2C5_HUMAN
TKYEHELALR	-	18030	1_5	sp|P08779|K1C16_HUMAN
DLTTAGAVTQCYR	Carbamidomethyl (C)@11C	21994	95_1	sp|Q02543|RL18A_HUMAN
SSPATADKR	-	9958;9962;9955	190_1	sp|Q8TF72|SHRM3_HUMAN
TVELSIPADPANLDSEAK	-	25916	26_1	sp|Q13085|ACACA_HUMAN
AEAGAGSATEFQFR	-	21780	9_1	sp|P46783|RS10_HUMAN
SKELTTEIDNNIEQISSYK	Deamidated (NQ)@10N	28836;28835;28833;28834	1_6	sp|P13645|K1C10_HUMAN
DVDGAYMTK	Oxidation (M)@7M	12092;12090	5_7	sp|P04264|K2C1_HUMAN
VSEEIEDIIK	-	16008	199_1	sp|O75223|GGCT_HUMAN
GQVGGDVNVEMDAAPGVDLSR	Oxidation (M)@11M	27946;27947	1_4	sp|P02533|K1C14_HUMAN
YEELQITAGR	-	16160;16161	5_4	sp|P04259|K2C6B_HUMAN
ADYEIASK	-	8855	59_1	sp|Q9NQ29|LUC7L_HUMAN
TSQNSELNNMQDLVEDYK	Oxidation (M)@10M	28254	5_6	sp|P35908|K22E_HUMAN
AGEVQEPELR	-	14887	93_1	sp|P25311|ZA2G_HUMAN
NLIDAGVDALR	-	15585	144_1	sp|P12268|IMDH2_HUMAN
VFDEFKPLVEEPQNLIK	Deamidated (NQ)@13Q	27482	44_1	sp|P02768|ALBU_HUMAN
SRTEAESWYQTK	-	22506;22507	5_5	sp|P13647|K2C5_HUMAN
ELAQQVQQVADDYGK	-	24487	165_2	sp|Q92841|DDX17_HUMAN
GGVEEGPTVLR	-	14545	164_1	sp|P05089|ARGI1_HUMAN
SDLEMQYETLQEELMALKK	Deamidated (NQ)@6Q	29376	131_1	sp|P35527|K1C9_HUMAN
QTGEGVGPQEYTLLK	-	23845	68_1	sp|Q9P2J5|SYLC_HUMAN
TTQEQLAR	-	10299	196_1	sp|Q9P2E9|RRBP1_HUMAN
ILDLQLEFDEK	-	20143	68_1	sp|Q9P2J5|SYLC_HUMAN
TLNDMR	-	4702	131_1	sp|P35527|K1C9_HUMAN
TSESGELHGLTTEEEFVEGIYKVEIDTK	-	33089	55_1	sp|P02766|TTHY_HUMAN
IQVYSR	-	5169	153_1	sp|P61769|B2MG_HUMAN
LVNEVTEFAK	-	15440;15439;15444;15443;15442	44_1	sp|P02768|ALBU_HUMAN
NQGGYGGSSSSSSYGSGR	-	24508	45_1	sp|P09651|ROA1_HUMAN
NYSPYYNTIDDLK	-	23727;23725;23729;23726;23728	131_1	sp|P35527|K1C9_HUMAN
IKEWYEK	-	11579	1_6	sp|P13645|K1C10_HUMAN
GHYTEGAELVDSVLDVVR	-	26490;26491	40_1	sp|Q9BVA1|TBB2B_HUMAN
DVLLPWYNAYR	-	21057	15_1	sp|P41252|SYIC_HUMAN
VLDELTLAR	-	12422;12423;12424;12426;12427	1_2	sp|P08727|K1C19_HUMAN
NFILDQTNVSAAAQR	-	24106	30_1	sp|Q00839|HNRPU_HUMAN
LAELEEALQK	-	15273	5_5	sp|P13647|K2C5_HUMAN
AVGDVFPVQMNPITQSQFVPLGEVLCCAISDMNTAQIVVTQESLLER	Carbamidomethyl (C)@26C;Carbamidomethyl (C)@27C;Deamidated (NQ)@41Q	34150	32_1	sp|Q6ZVD7|STOX1_HUMAN
IYGESADAVK	-	12982	42_1	sp|P51114|FXR1_HUMAN
LQEAGILSAEELQR	-	23346	41_1	sp|Q15149|PLEC_HUMAN
EGEAVVLPEVEPGLTAR	-	25123	100_1	sp|P18827|SDC1_HUMAN
ADLEMQIESLK	Oxidation (M)@5M	18751	1_4	sp|P02533|K1C14_HUMAN
STMQELNSR	-	13330;13327;13331	131_1	sp|P35527|K1C9_HUMAN
LFEGNALLR	-	12515	194_1	sp|P46781|RS9_HUMAN
LEGLEDALQK	-	14570	5_4	sp|P04259|K2C6B_HUMAN
IEDDNDNAPYFEHR	-	24858	125_1	sp|Q08554|DSC1_HUMAN
TILSNQTVDIPENVDITLK	-	28034	166_1	sp|P32969|RL9_HUMAN
RVLDELTLTK	-	16361	1_6	sp|P13645|K1C10_HUMAN
AQYEEIAQR	Deamidated (NQ)@2Q	14410	5_4	sp|P04259|K2C6B_HUMAN
YETELNLR	-	12649	1_4	sp|P02533|K1C14_HUMAN
LPETNLFETEETR	-	23516	91_1	sp|Q15046|SYK_HUMAN
VDPEIQNVK	-	12724;12722;12723	5_6	sp|P35908|K22E_HUMAN
DDEVQVVR	-	10629	111_1	sp|P61254|RL26_HUMAN
LENDQIESLR	-	17094	177_1	sp|P56192|SYMC_HUMAN
EIDLLLGQTDDTR	-	22559	179_1	sp|O75643|U520_HUMAN
NVSTGDVNVEMNAAPGVDLTQLLNNMR	Oxidation (M)@11M;Oxidation (M)@26M	32455;32456;32453;32454	1_6	sp|P13645|K1C10_HUMAN
ALQPLEEGEDEEK	-	22524	115_1	sp|Q14764|MVP_HUMAN
LDYILGLK	-	10014	194_1	sp|P46781|RS9_HUMAN
GTIEILSDVQLIK	-	21467	89_1	sp|P05388|RLA0_HUMAN
IEIDPQFQVVR	-	19820	151_1	sp|Q8N1N4|K2C78_HUMAN
YKEETIEK	-	12694	111_1	sp|P61254|RL26_HUMAN
AQYEDIAQK	-	13340;13338;13342	5_7	sp|P04264|K2C1_HUMAN
WSTDDVQINDISLQDYIAVK	Deamidated (NQ)@9N	29540	81_1	sp|P46782|RS5_HUMAN
LDSELKNMQDMVEDYR	Oxidation (M)@8M;Oxidation (M)@11M	27194;27195	5_7	sp|P04264|K2C1_HUMAN
EAIEGTYIDK	-	15133;15134	18_1	sp|P62280|RS11_HUMAN
YENEVALR	-	11534;11531;11532;11535	1_6	sp|P13645|K1C10_HUMAN
STMQELNSR	Oxidation (M)@3M	13730;13728	131_1	sp|P35527|K1C9_HUMAN
NHEEEMK	Oxidation (M)@6M	9950	1_1	sp|Q2M2I5|K1C24_HUMAN
TEELNKEVASNSELVQSSR	-	28083;28082	1_5	sp|P08779|K1C16_HUMAN
HGSSSGSSSR	-	10351;10346	139_1	sp|Q86YZ3|HORN_HUMAN
VFEVSLADLQNDEVAFR	-	26437	90_1	sp|P61247|RS3A_HUMAN
AQEGGGSEVFQELK	-	22377	54_1	sp|Q8NCA5|FA98A_HUMAN
HGVQELEIELQSQLSKK	Deamidated (NQ)@11Q	26648	131_1	sp|P35527|K1C9_HUMAN
FQHILR	-	6449	94_1	sp|P62269|RS18_HUMAN
VETFSGVYK	-	12408;12409	122_1	sp|P62081|RS7_HUMAN
QSVEADINGLR	Deamidated (NQ)@8N	16735;16736;16737;16734;16738	1_1	sp|Q2M2I5|K1C24_HUMAN
LSNIFVIGK	-	11465	4_1	sp|P62701|RS4X_HUMAN
LAEDEAFQR	-	13656	41_1	sp|Q15149|PLEC_HUMAN
FTDEEVDELYR	-	21147	85_1	sp|O14950|ML12B_HUMAN
EVASNSELVQSSR	-	20985	1_5	sp|P08779|K1C16_HUMAN
KDVDNAYMIK	Oxidation (M)@8M	16986	5_6	sp|P35908|K22E_HUMAN
TGISDVFAK	-	10062	49_1	sp|P19338|NUCL_HUMAN
QLSSEELEQFQK	-	22150	15_1	sp|P41252|SYIC_HUMAN
VCADLIR	Carbamidomethyl (C)@2C	7466	110_1	sp|P60866|RS20_HUMAN
NMQDLVEDFK	Oxidation (M)@2M	17907	5_5	sp|P13647|K2C5_HUMAN
LLQQEEEIK	Deamidated (NQ)@3Q	14970	113_1	sp|P54136|SYRC_HUMAN
DQIVDLTVGNNK	-	19212;19213;19215;19214;19216	131_1	sp|P35527|K1C9_HUMAN
GGELVYTDSEAR	-	18827	41_1	sp|Q15149|PLEC_HUMAN
DVDAAYMNK	Oxidation (M)@7M	12738	5_4	sp|P04259|K2C6B_HUMAN
LTAEFEEAQTSACR	Carbamidomethyl (C)@13C	23791	196_1	sp|Q9P2E9|RRBP1_HUMAN
IEEVPELPLVVEDK	-	23764	120_1	sp|P36578|RL4_HUMAN
VIDPVAPR	-	8055	12_1	sp|P07814|SYEP_HUMAN
SLEEAEAYSR	-	15549	5_1	sp|Q6KB66|K2C80_HUMAN
AVVIVDDR	-	8591	67_1	sp|Q15233|NONO_HUMAN
LNDLEDALQQAKEDLAR	Deamidated (NQ)@2N	26382	5_7	sp|P04264|K2C1_HUMAN
ELESQVSGLEK	-	17140	196_1	sp|Q9P2E9|RRBP1_HUMAN
SKEEAEALYHSK	-	20712;20710;20709;20714;20704;20711;20716	5_6	sp|P35908|K22E_HUMAN
LVTDLTK	-	5759	44_1	sp|P02768|ALBU_HUMAN
TAVVVGTITDDVR	-	19853;19855;19854	25_1	sp|Q07020|RL18_HUMAN
THNLEPYFESFINNLR	Deamidated (NQ)@13N	26951	5_7	sp|P04264|K2C1_HUMAN
QEIECQNQEYSLLLSIK	Carbamidomethyl (C)@5C;Deamidated (NQ)@6Q;Deamidated (NQ)@8Q	27919	131_1	sp|P35527|K1C9_HUMAN
GGGGGGYGSGGSSYGSGGGSYGSGGGGGGGR	-	29915;29913;29912;29916;29914	5_7	sp|P04264|K2C1_HUMAN
GGAEGELQALR	-	14215	41_1	sp|Q15149|PLEC_HUMAN
EVQTNDLK	-	10295	90_1	sp|P61247|RS3A_HUMAN
ALEESNYELEGK	-	20512;20513;20508	1_6	sp|P13645|K1C10_HUMAN
TSQNSELNNMQDLVEDYK	Deamidated (NQ)@4N;Oxidation (M)@10M	28260	5_6	sp|P35908|K22E_HUMAN
FSSSGGGGGGGR	-	11253;11251;11250;11249;11252	131_1	sp|P35527|K1C9_HUMAN
YSQVLANGLDNK	Deamidated (NQ)@7N	19385	94_1	sp|P62269|RS18_HUMAN
DTLYEAVR	-	10827	7_1	sp|P62906|RL10A_HUMAN
KNHEEEMLALR	Oxidation (M)@7M	20599	1_5	sp|P08779|K1C16_HUMAN
QISNLQQSISDAEQR	-	24720;24716;24717;24719;24715;24722	5_7	sp|P04264|K2C1_HUMAN
EVIPVNVPEAQEEMK	Oxidation (M)@14M	24800	12_1	sp|P07814|SYEP_HUMAN
ELTTEIDNNIEQISSYK	Deamidated (NQ)@8N	27024;27026;27015;27017;27014;27016	1_6	sp|P13645|K1C10_HUMAN
LQSQTENLK	-	13202	151_1	sp|Q8N1N4|K2C78_HUMAN
AHYDLR	-	5366	193_1	sp|P02765|FETUA_HUMAN
TIAECLADELINAAK	Carbamidomethyl (C)@5C	23944	81_1	sp|P46782|RS5_HUMAN
FNPFVTSDR	-	13755;13756;13757	111_1	sp|P61254|RL26_HUMAN
QSVEADINGLRR	-	20056;20061;20049;20053;20062;20054;20048;20051;20044;20064	1_6	sp|P13645|K1C10_HUMAN
SLPGQNEDLVLTGYQVDK	-	26778	168_1	sp|P01040|CYTA_HUMAN
SSGEIVYCGQVFEK	Carbamidomethyl (C)@8C	23709	95_1	sp|Q02543|RL18A_HUMAN
QEYDESGPSIVHR	Gln->pyro-Glu (N-term Q)@N_term	22736	20_1	sp|P60709|ACTB_HUMAN
DDNPNLPR	-	10141	44_1	sp|P02768|ALBU_HUMAN
TMQNLEIELQSQLSMK	Oxidation (M)@2M;Oxidation (M)@15M	26262	1_4	sp|P02533|K1C14_HUMAN
YGQQGSGSGQSPSR	-	20811	139_1	sp|Q86YZ3|HORN_HUMAN
DAVSNTTNQLESK	Deamidated (NQ)@5N	21017	107_1	sp|Q86UP2|KTN1_HUMAN
TYGEPESAGPSR	-	17837	46_1	sp|P50402|EMD_HUMAN
NETSAPFK	-	8784	12_1	sp|P07814|SYEP_HUMAN
TQLEWTEAILEDEQTQR	Deamidated (NQ)@2Q	27877	196_1	sp|Q9P2E9|RRBP1_HUMAN
DNENVVNEYSSELEK	-	25139	27_1	sp|P02675|FIBB_HUMAN
HGGGGGGFGGGGFGSR	-	19338	5_6	sp|P35908|K22E_HUMAN
HGDLPDIQIK	-	15087	73_1	sp|P78527|PRKDC_HUMAN
DALDGPAAEAEPEHSFDGLR	-	27918	41_1	sp|Q15149|PLEC_HUMAN
HPHDIIDDINSGAVECPAS	Carbamidomethyl (C)@16C	27484;27485	149_1	sp|P30050|RL12_HUMAN
LLEGEDAHLSSSQFSSGSQSSR	-	29436	1_4	sp|P02533|K1C14_HUMAN
EAEETQSTLQAECDQYR	Carbamidomethyl (C)@13C	27616	196_1	sp|Q9P2E9|RRBP1_HUMAN
GAEADQIIEYLK	Deamidated (NQ)@6Q	19931	127_1	sp|Q12904|AIMP1_HUMAN
DVDGAYMTK	-	11672;11670	5_7	sp|P04264|K2C1_HUMAN
TSTADYAMFK	-	15059	101_1	sp|P02679|FIBG_HUMAN
TIVEEVQDGK	-	14603	1_3	sp|Q04695|K1C17_HUMAN
FEELNADLFR	-	17890	36_1	sp|P54652|HSP72_HUMAN
LTVDEAVR	-	9116	41_1	sp|Q15149|PLEC_HUMAN
GPYESGSGHSSGLGHQESR	-	26297	139_1	sp|Q86YZ3|HORN_HUMAN
LYDIDVAK	-	10041	23_1	sp|P62750|RL23A_HUMAN
DVNQQEFVR	-	15065	22_1	sp|P39019|RS19_HUMAN
GLFLPEDENLR	-	18957	114_1	sp|Q12797|ASPH_HUMAN
ILTFDQLALDSPK	-	22060;22057	25_1	sp|Q07020|RL18_HUMAN
GSGGGSSGGSIGGR	-	14023;14022;14028;14024;14026;14025;14027	5_7	sp|P04264|K2C1_HUMAN
GLSQSALPYR	-	14006;14009	138_1	sp|P62277|RS13_HUMAN
VASLEESEGNK	-	15728	173_1	sp|Q07065|CKAP4_HUMAN
MSVEADINGLR	Oxidation (M)@1M	17167	1_2	sp|P08727|K1C19_HUMAN
LLNDEDPVVVTK	-	19793	135_1	sp|P14923|PLAK_HUMAN
QDVDNASLAR	-	13905	182_1	sp|P08670|VIME_HUMAN
SDEGQLSPATR	-	15678	41_1	sp|Q15149|PLEC_HUMAN
TMNNFLDR	Oxidation (M)@2M	12351	109_1	sp|Q02413|DSG1_HUMAN
SEEEFIHINNK	-	20097	91_1	sp|Q15046|SYK_HUMAN
AEFAEVSK	-	8423	44_1	sp|P02768|ALBU_HUMAN
ISSLLEEQFQQGK	-	22799;22798	184_1	sp|P62241|RS8_HUMAN
DIENQYETQITQIEHEVSSSGQEVQSSAK	Deamidated (NQ)@4N;Deamidated (NQ)@9Q	33187	131_1	sp|P35527|K1C9_HUMAN
NPPGFAFVEFEDPR	-	23861;23862;23859	14_1	sp|Q16629|SRSF7_HUMAN
DQVDIAVQELLQLK	-	23788	12_1	sp|P07814|SYEP_HUMAN
LSYNTASNK	-	11629	150_1	sp|P49207|RL34_HUMAN
AEPVEVVAPR	-	13391	130_1	sp|P09874|PARP1_HUMAN
TSQNSELNNMQDLVEDYKK	Deamidated (NQ)@4N;Oxidation (M)@10M	29249	5_6	sp|P35908|K22E_HUMAN
NPQNSSQSADGLR	-	20335	148_1	sp|Q01081|U2AF1_HUMAN
LALDIEIATYR	-	18444;18440;18433;18434;18435;18443;18437;18439;18438;18436;18441;18442	5_1	sp|Q6KB66|K2C80_HUMAN
EAPCVLIYIPDGHTK	Carbamidomethyl (C)@4C	24681	12_1	sp|P07814|SYEP_HUMAN
ILTATVDNANVLLQIDNAR	-	27576;27577;27575	1_4	sp|P02533|K1C14_HUMAN
LVAIVDVIDQNR	-	19988;19986;19987	119_1	sp|P50914|RL14_HUMAN
SLQSVAEER	-	12184	188_1	sp|P61313|RL15_HUMAN
VGAHAGEYGAEALER	-	23012;23022;23020;23010;23023;23021;23015;23013;23019;23018;23009;23025	152_1	sp|P69905|HBA_HUMAN
AGFAGDDAPR	-	11115	20_1	sp|P60709|ACTB_HUMAN
TGTIVVEGHELHDEDIR	-	26220	15_1	sp|P41252|SYIC_HUMAN
GGSGGGGGGSSGGR	-	11868	5_7	sp|P04264|K2C1_HUMAN
GTGVVTSVPSDSPDDIAALR	-	26480	68_1	sp|Q9P2J5|SYLC_HUMAN
ELDALDANDELTPLGR	Deamidated (NQ)@8N	24918	163_1	sp|Q08211|DHX9_HUMAN
TPVEPEVAIHR	-	17794;17796	110_1	sp|P60866|RS20_HUMAN
SDIDEIVLVGGSTR	-	22055	36_2	sp|P11021|BIP_HUMAN
NKLNDLEEALQQAK	-	23803;23802;23800;23801	5_6	sp|P35908|K22E_HUMAN
QLSSEELEQFQK	Gln->pyro-Glu (N-term Q)@N_term	21893	15_1	sp|P41252|SYIC_HUMAN
LQSSEAEVR	-	12186	196_1	sp|Q9P2E9|RRBP1_HUMAN
SYELPDGQVITIGNER	Deamidated (NQ)@8Q	25319	20_1	sp|P60709|ACTB_HUMAN
NYSPYYNTIDDLKDQIVDLTVGNNK	-	32443;32442;32445;32444	131_1	sp|P35527|K1C9_HUMAN
NKLNDLEDALQQAK	Deamidated (NQ)@4N	23682	5_7	sp|P04264|K2C1_HUMAN
GMTVEGLK	-	7068	12_1	sp|P07814|SYEP_HUMAN
NFGIGQDIQPK	-	17097	80_1	sp|P62424|RL7A_HUMAN
DYVSQFEGSALGK	-	20891	123_1	sp|P02647|APOA1_HUMAN
LDELYGTWR	-	15518	120_1	sp|P36578|RL4_HUMAN
KVPQVSTPTLVEVSR	-	24010;24013;24014;24012;24019;24018;24002;24003;24004;24015;24008;24022;24006;24021;24009;24011;24017;24007;24001;24016;24005	44_1	sp|P02768|ALBU_HUMAN
SMQDVVEDYK	Oxidation (M)@2M	17327	5_2	sp|Q7Z794|K2C1B_HUMAN
AEAESWYQTK	-	16981	5_4	sp|P04259|K2C6B_HUMAN
SESPKEPEQLR	-	18879;18880	45_1	sp|P09651|ROA1_HUMAN
QLEQLQGER	-	14217	151_1	sp|Q8N1N4|K2C78_HUMAN
NMQDLVEDFK	-	17589	5_5	sp|P13647|K2C5_HUMAN
LNNLVLFDK	-	13605;13604	172_1	sp|P62851|RS25_HUMAN
MTLDDFR	-	8876;8874;8871;8873;8875	131_1	sp|P35527|K1C9_HUMAN
SEMTPEELQK	Oxidation (M)@3M	16900	141_1	sp|P62316|SMD2_HUMAN
QSVEADINGLR	-	16696;16693;16695;16694;16691;16690;16685	1_1	sp|Q2M2I5|K1C24_HUMAN
LYTLVTYVPVTTFK	-	24072	99_1	sp|P62899|RL31_HUMAN
HGVQELEIELQSQLSK	-	25607;25623;25619;25621;25611;25624;25622;25608;25613;25618;25610;25609;25614;25616;25617;25620;25612;25615	131_1	sp|P35527|K1C9_HUMAN
AVDFAER	-	6252	63_1	sp|P62917|RL8_HUMAN
LNDLEEALQQAK	-	20303;20300;20299;20297	5_6	sp|P35908|K22E_HUMAN
EHVIEALR	-	10834;10837;10839	121_1	sp|P27635|RL10_HUMAN
LTYEIEDEK	-	15151	159_1	sp|P15924|DESP_HUMAN
AENSQLTER	-	12871	196_1	sp|Q9P2E9|RRBP1_HUMAN
ILELSGSSSEDSEK	-	22417	73_1	sp|P78527|PRKDC_HUMAN
EQGVLSFWR	-	14725;14726	71_1	sp|P05141|ADT2_HUMAN
EQELQQTLQQEQSVLDQLR	Deamidated (NQ)@5Q;Deamidated (NQ)@6Q;Deamidated (NQ)@9Q	29484	41_1	sp|Q15149|PLEC_HUMAN
NVIVNGLVLASDGQK	-	22982	15_1	sp|P41252|SYIC_HUMAN
IDTIEIITDR	-	16383;16381	53_1	sp|P22626|ROA2_HUMAN
YLYEIAR	-	9823;9822;9815;9816;9813;9814;9821;9820	44_1	sp|P02768|ALBU_HUMAN
EDSSNPYVQFEILGTTYSETFGK	-	30953	6_1	sp|Q9ULK0|GRID1_HUMAN
GSSSGGGYSSGSSSYGSGGR	-	24907	5_6	sp|P35908|K22E_HUMAN
VLIDIR	-	4132	117_1	sp|P53999|TCP4_HUMAN
NKLAELEEALQK	-	20601	5_5	sp|P13647|K2C5_HUMAN
TLSDYNIQK	-	13736	3_1	sp|P0CG48|UBC_HUMAN
LKYENEVALR	-	17464;17471;17449;17438;17446;17467;17445;17456;17462;17447;17454;17448;17441;17452;17443;17463;17442;17457;17458;17472;17460;17440;17444;17469;17465	1_6	sp|P13645|K1C10_HUMAN
LSSEVEALR	-	11773	159_1	sp|P15924|DESP_HUMAN
DAETWFLSK	-	14134;14135;14136	1_5	sp|P08779|K1C16_HUMAN
NHEEEMNALR	-	17682	1_3	sp|Q04695|K1C17_HUMAN
QVDNTVKMAGVIAGLLMFIIILLGVMLTIK	Oxidation (M)@8M	33166	180_1	sp|O14522|PTPRT_HUMAN
QVLDNLTMEK	Oxidation (M)@8M	16891;16890	131_1	sp|P35527|K1C9_HUMAN
VLNTNIDGR	-	11723;11724	94_1	sp|P62269|RS18_HUMAN
TGAAPIIDVVR	-	14506;14508;14507	192_1	sp|P46776|RL27A_HUMAN
QVEEEILALK	-	15955	41_1	sp|Q15149|PLEC_HUMAN
NIGLGFK	-	4683;4687;4685;4686	18_1	sp|P62280|RS11_HUMAN
NKLNDLEDALQQAK	-	23672;23674;23675;23669;23671	5_7	sp|P04264|K2C1_HUMAN
YQAVTATLEEK	-	17874	43_1	sp|Q6NVV1|R13P3_HUMAN
QISNLQQSISDAEQR	Deamidated (NQ)@4N;Deamidated (NQ)@7Q	24735	5_7	sp|P04264|K2C1_HUMAN
GMQDLVEDFK	-	16201	5_3	sp|P02538|K2C6A_HUMAN
KDDEVQVVR	-	13892	111_1	sp|P61254|RL26_HUMAN
YSLDPENPTK	-	15751;15752	176_1	sp|P18621|RL17_HUMAN
LNESTFDTQITK	-	20825	73_1	sp|P78527|PRKDC_HUMAN
LGTPELSTAER	-	15993	26_1	sp|Q13085|ACACA_HUMAN
LTPEEEEILNK	-	19192;19191	184_1	sp|P62241|RS8_HUMAN
EEEIEFLYNENTVR	-	25266	15_1	sp|P41252|SYIC_HUMAN
GQTGGDVNVEMDAAPGVDLSR	Oxidation (M)@11M	27960	1_5	sp|P08779|K1C16_HUMAN
EVDEQMLNVQNK	-	21860	40_1	sp|Q9BVA1|TBB2B_HUMAN
GGSGGSHGGGSGFGGESGGSYGGGEEASGSGGGYGGGSGK	-	33162	131_1	sp|P35527|K1C9_HUMAN
VEQHVVDGK	-	11981	103_1	sp|Q9Y3I0|RTCB_HUMAN
VLYDAEISQIHQSVTDTNVILSMDNSR	Deamidated (NQ)@9Q;Deamidated (NQ)@12Q;Deamidated (NQ)@18N;Oxidation (M)@23M	33017	5_6	sp|P35908|K22E_HUMAN
LYLINSPVVR	-	15996	15_1	sp|P41252|SYIC_HUMAN
GGPGGELPR	-	7175	169_1	sp|Q04637|IF4G1_HUMAN
LNDLEDALQQAKEDLAR	Deamidated (NQ)@2N;Deamidated (NQ)@9Q	26386	5_7	sp|P04264|K2C1_HUMAN
ITSENPDEGFKPSSGTVQELNFR	-	30662	26_1	sp|Q13085|ACACA_HUMAN
NKYEDEINK	-	15512;15505;15504;15511	5_4	sp|P04259|K2C6B_HUMAN
LGDSSLSR	-	7064	183_1	sp|Q14152|EIF3A_HUMAN
DVDNAYMIK	Oxidation (M)@7M	13811;13810	5_6	sp|P35908|K22E_HUMAN
FSEGEATLR	-	11956	51_1	sp|P47897|SYQ_HUMAN
AGNFYVPAEPK	-	16443	77_1	sp|P18124|RL7_HUMAN
TLNDMRQEYEQLIAK	-	25732;25730;25729	131_1	sp|P35527|K1C9_HUMAN
STGEAFVQFASQEIAEK	-	25650	75_1	sp|P31943|HNRH1_HUMAN
EVDDLGPEVGDIK	-	20597	76_1	sp|O43143|DHX15_HUMAN
SGGGFSSGSAGIINYQR	Deamidated (NQ)@14N;Deamidated (NQ)@16Q	24227	5_7	sp|P04264|K2C1_HUMAN
DYQELMNTK	Oxidation (M)@6M	15596;15595;15597	5_7	sp|P04264|K2C1_HUMAN
GDNITLLQSVSN	-	18055	191_1	sp|P62304|RUXE_HUMAN
VLYDAEISQIHQSVTDTNVILSMDNSR	Deamidated (NQ)@9Q;Oxidation (M)@23M	33015	5_6	sp|P35908|K22E_HUMAN
QTALVELVK	-	11706;11707	44_1	sp|P02768|ALBU_HUMAN
EEGIGPENLR	-	14543	26_1	sp|Q13085|ACACA_HUMAN
NVSTGDVNVEMNAAPGVDLTQLLNNMR	Deamidated (NQ)@12N;Oxidation (M)@26M	32365	1_6	sp|P13645|K1C10_HUMAN
ERPTPSLNNNCTTSEDSLVLYNR	Deamidated (NQ)@8N;Deamidated (NQ)@9N;Deamidated (NQ)@10N;Carbamidomethyl (C)@11C	31289	12_1	sp|P07814|SYEP_HUMAN
QVAPEKPVK	Gln->pyro-Glu (N-term Q)@N_term	11187	117_1	sp|P53999|TCP4_HUMAN
KDVDGAYMTK	-	14881	5_7	sp|P04264|K2C1_HUMAN
ISTVVSSK	-	6658	161_1	sp|P37108|SRP14_HUMAN
ESADPLGAWLQDAR	-	23000;23001	41_1	sp|Q15149|PLEC_HUMAN
DIPGLTDTTVPR	-	18589;18588	57_1	sp|P62753|RS6_HUMAN
LLEGEDAHLSSSQFSSGSQSSR	Deamidated (NQ)@13Q	29441	1_4	sp|P02533|K1C14_HUMAN
IIAATIENAQPILQIDNAR	-	27662;27660;27661	1_5	sp|P08779|K1C16_HUMAN
ESFDGSVR	-	8853	49_1	sp|P19338|NUCL_HUMAN
VFDEFKPLVEEPQNLIK	-	27475;27474;27473	44_1	sp|P02768|ALBU_HUMAN
GLSEDTTEETLKESFDGSVR	-	28707;28705	49_1	sp|P19338|NUCL_HUMAN
TDLEMQIEGLKEELAYLR	Oxidation (M)@5M	28451	1_5	sp|P08779|K1C16_HUMAN
VQSGSESVIQEYVDLR	-	25434	41_1	sp|Q15149|PLEC_HUMAN
EEEEFNTGPLSVLTQSVK	-	27096	141_1	sp|P62316|SMD2_HUMAN
ASGPPVSELITK	-	16635	50_1	sp|P16402|H13_HUMAN
TEELKPQVEEK	-	19548	105_1	sp|Q9UN86|G3BP2_HUMAN
SLNNQFASFIDK	Deamidated (NQ)@4N	20580	5_7	sp|P04264|K2C1_HUMAN
TYFPHFDLSHGSAQVK	-	25577;25576;25581;25574;25582;25579;25572;25578;25583	152_1	sp|P69905|HBA_HUMAN
FSNSSSSNEFSK	-	19330	171_1	sp|Q5D862|FILA2_HUMAN
STCIYGGAPK	Carbamidomethyl (C)@3C	13017	165_1	sp|P17844|DDX5_HUMAN
NNDLCYWVPELVR	Deamidated (NQ)@2N;Carbamidomethyl (C)@5C	24386	15_1	sp|P41252|SYIC_HUMAN
AQYEEIAQR	-	14386;14387;14388;14389	5_4	sp|P04259|K2C6B_HUMAN
GTGIVSAPVPK	-	12334	124_1	sp|P15880|RS2_HUMAN
GSCGIGGGIGGGSSR	Carbamidomethyl (C)@3C	18453	1_4	sp|P02533|K1C14_HUMAN
WDVSTTK	-	7114	12_1	sp|P07814|SYEP_HUMAN
TTYLVLDEADR	-	18812	165_1	sp|P17844|DDX5_HUMAN
NLDLDSIIAEVK	-	19555;19552;19554;19553	5_4	sp|P04259|K2C6B_HUMAN
QTNLENLDQAFSVAER	-	25591	41_1	sp|Q15149|PLEC_HUMAN
VCTLAIIDPGDSDIIR	Carbamidomethyl (C)@2C	25058	189_1	sp|P62888|RL30_HUMAN
ADGYEPPVQESV	-	18685	90_1	sp|P61247|RS3A_HUMAN
DAVTYTEHAK	-	15062	13_1	sp|P62805|H4_HUMAN
YEELQQTAGR	-	16501;16502	5_5	sp|P13647|K2C5_HUMAN
ATFDAISK	-	7640;7641	124_1	sp|P15880|RS2_HUMAN
TDYYAR	-	5727	158_1	sp|P46777|RL5_HUMAN
VAQGVSGAVQDK	-	15643	144_1	sp|P12268|IMDH2_HUMAN
GHLENNPALEK	-	17199;17198	89_1	sp|P05388|RLA0_HUMAN
DQIVDLTVGNNK	Deamidated (NQ)@2Q	19242	131_1	sp|P35527|K1C9_HUMAN
CESAFLSK	Carbamidomethyl (C)@1C	10160	195_1	sp|P83731|RL24_HUMAN
LQGEIAHVK	-	11563	5_6	sp|P35908|K22E_HUMAN
TGQEYKPGNPPAEIGQNISSNSSASILESK	Deamidated (NQ)@9N;Deamidated (NQ)@17N	33067	12_1	sp|P07814|SYEP_HUMAN
GSLGGGFSSGGFSGGSFSR	-	24645;24643;24648;24647;24644;24646	1_6	sp|P13645|K1C10_HUMAN
SQVEEELFSVR	-	19386	41_1	sp|Q15149|PLEC_HUMAN
IHDPQLLTER	-	17205	61_1	sp|P14868|SYDC_HUMAN
SLNNQFASFIDKVR	Deamidated (NQ)@4N	23997	5_7	sp|P04264|K2C1_HUMAN
VLDELTLTK	-	12490;12493;12492;12485;12486;12489;12491;12487;12488;12494	1_6	sp|P13645|K1C10_HUMAN
VQALEEANNDLENKIQDWYDK	Deamidated (NQ)@2Q;Deamidated (NQ)@8N	30598	131_1	sp|P35527|K1C9_HUMAN
LNDYIFSFDK	-	18074;18076	113_1	sp|P54136|SYRC_HUMAN
NHEEEMKDLR	-	18911;18915;18914;18913;18910	1_6	sp|P13645|K1C10_HUMAN
DSLYAQGK	-	8443	83_1	sp|P83881|RL36A_HUMAN
AIPQLQGYLR	-	15651	197_1	sp|Q02878|RL6_HUMAN
FLIQNVLR	-	11763;11761	15_1	sp|P41252|SYIC_HUMAN
LASYLDKVQALEEANNDLENK	Deamidated (NQ)@9Q;Deamidated (NQ)@16N	29885	131_1	sp|P35527|K1C9_HUMAN
LFVGNLPADITEDEFK	-	25426;25427	67_2	sp|P23246|SFPQ_HUMAN
QSVEADINGLR	Gln->pyro-Glu (N-term Q)@N_term	16262;16261;16259	1_1	sp|Q2M2I5|K1C24_HUMAN
VDLLNQEIEFLK	-	22061;22058;22059	5_6	sp|P35908|K22E_HUMAN
ESSNVVVTER	-	14691	109_1	sp|Q02413|DSG1_HUMAN
NMQDMVEDYR	Oxidation (M)@2M	19228	5_7	sp|P04264|K2C1_HUMAN
IKFEMEQNLR	Oxidation (M)@5M	19414;19416;19424;19407;19405;19403;19409;19411	131_1	sp|P35527|K1C9_HUMAN
SLEEIYLFSLPIK	-	23300	124_1	sp|P15880|RS2_HUMAN
VQEVPK	-	3284	25_1	sp|Q07020|RL18_HUMAN
IPDWFLNR	-	13189;13187	94_1	sp|P62269|RS18_HUMAN
SGGGGGGGGCGGGGGVSSLR	Carbamidomethyl (C)@10C	23273	1_6	sp|P13645|K1C10_HUMAN
EITALAPSTMK	Oxidation (M)@10M	16077	20_1	sp|P60709|ACTB_HUMAN
QSVEADINGLR	Deamidated (NQ)@1Q	16739;16740	1_1	sp|Q2M2I5|K1C24_HUMAN
QTVEADVNGLRR	-	20065	1_5	sp|P08779|K1C16_HUMAN
VLLESEQFLTELTR	-	24368	161_1	sp|P37108|SRP14_HUMAN
VISSANR	-	4653	63_1	sp|P62917|RL8_HUMAN
SVGDGETVEFDVVEGEK	-	25345	155_1	sp|Q9Y2T7|YBOX2_HUMAN
DYQELMNTK	-	15210	5_7	sp|P04264|K2C1_HUMAN
TVAAPSVFIFPPSDEQLK	-	26399;26402	28_1	sp|P01834|IGKC_HUMAN
LIGEYGLR	-	9655;9657;9653	194_1	sp|P46781|RS9_HUMAN
AEAESLYQSK	-	14841;14838;14842;14840	5_7	sp|P04264|K2C1_HUMAN
TNQELQEINR	-	17723	142_1	sp|P07355|ANXA2_HUMAN
KQSAFSIQLAVMPLLAGTHCLPCSQQLLLVLWPERP	Oxidation (M)@12M;Carbamidomethyl (C)@20C;Carbamidomethyl (C)@23C;Deamidated (NQ)@26Q	33596	70_1	sp|Q9ULG3|K1257_HUMAN
SKAEAESLYQSK	-	19771;19766;19764;19763;19775;19757;19758;19767;19762;19773;19774;19768	5_7	sp|P04264|K2C1_HUMAN
TIGGGDDSFNTFFSETGAGK	-	27104;27105	35_1	sp|Q9BQE3|TBA1C_HUMAN
ELAEQTLNNIK	-	18329	48_1	sp|Q92499|DDX1_HUMAN
NVSTGDVNVEMNAAPGVDLTQLLNNMR	-	32272;32273	1_6	sp|P13645|K1C10_HUMAN
IVEPYIAWGYPNLK	-	24268	77_1	sp|P18124|RL7_HUMAN
LASYLDKVQALEEANNDLENK	-	29868;29871;29870;29869	131_1	sp|P35527|K1C9_HUMAN
EELGQGLQGVEQK	-	21133	173_1	sp|Q07065|CKAP4_HUMAN
TSQNSELNNMQDLVEDYK	Deamidated (NQ)@3Q	28149	5_6	sp|P35908|K22E_HUMAN
SDLEMQYETLQEELMALKK	Oxidation (M)@5M;Oxidation (M)@15M	29598;29597;29596;29594;29595	131_1	sp|P35527|K1C9_HUMAN
EILGTAQSVGCNVDGR	Carbamidomethyl (C)@11C	24348	149_1	sp|P30050|RL12_HUMAN
FLEQQNQVLQTK	-	22317;22313;22318;22321;22316;22320;22323;22322;22319;22314;22315;22312	5_6	sp|P35908|K22E_HUMAN
FGFPEGSVELYAEK	-	23471	136_1	sp|P23396|RS3_HUMAN
LGKDAVEDLESVGK	-	22041;22040	175_1	sp|P81605|DCD_HUMAN
EFEVYGPIK	-	13735	34_1	sp|P08621|RU17_HUMAN
SGGGFSSGSAGIINYQR	-	24205;24203;24202;24206	5_7	sp|P04264|K2C1_HUMAN
VWLDPNETNEIANANSR	-	26378	11_1	sp|P84098|RL19_HUMAN
NKEEAAEYAK	-	15508	57_1	sp|P62753|RS6_HUMAN
NNTQVLINCR	Carbamidomethyl (C)@9C	17375	141_1	sp|P62316|SMD2_HUMAN
LQIDEQLR	-	12071	42_1	sp|P51114|FXR1_HUMAN
NDYDQLQK	-	12286	159_1	sp|P15924|DESP_HUMAN
GLIDEVNQDFTNR	Deamidated (NQ)@7N	22932	74_1	sp|P02671|FIBA_HUMAN
HPELADK	-	6307;6309	9_1	sp|P46783|RS10_HUMAN
LEKEIETYHNLLEGGQEDFESSGAGK	-	32314;32313	131_1	sp|P35527|K1C9_HUMAN
SLNNQFASFIDK	-	20558;20559;20556;20561;20560;20555;20562	5_7	sp|P04264|K2C1_HUMAN
CASLQKFGER	Carbamidomethyl (C)@1C;Deamidated (NQ)@5Q	16569	44_1	sp|P02768|ALBU_HUMAN
RDNYVPEVSALDQEIIEVDPDTK	Deamidated (NQ)@13Q	31090	174_1	sp|P08708|RS17_HUMAN
MGITEYNNQCR	Oxidation (M)@1M;Carbamidomethyl (C)@10C	20899	15_1	sp|P41252|SYIC_HUMAN
TTPDVIFVFGFR	-	20870	19_1	sp|P62847|RS24_HUMAN
VTMQNLNDR	-	13977;13981	1_4	sp|P02533|K1C14_HUMAN
EVATNSELVQSGK	-	20127	1_3	sp|Q04695|K1C17_HUMAN
EIVVIHQDPEALK	-	22589	15_1	sp|P41252|SYIC_HUMAN
EVATNSELVQSGK	Deamidated (NQ)@5N	20137;20139	1_3	sp|Q04695|K1C17_HUMAN
RHPDYSVVLLLR	-	22181;22182;22180;22179	44_1	sp|P02768|ALBU_HUMAN
ELSNSPLR	-	9511	64_1	sp|Q9UQ35|SRRM2_HUMAN
VDWQENDFSK	-	18225	26_1	sp|Q13085|ACACA_HUMAN
EVDEQMLNVQNK	Oxidation (M)@6M	22102	40_1	sp|Q9BVA1|TBB2B_HUMAN
VPQVSTPTLVEVSR	-	22856;22853;22852;22854;22857;22855	44_1	sp|P02768|ALBU_HUMAN
EVDLKDYEDQQK	-	22838	74_1	sp|P02671|FIBA_HUMAN
DAQDVQASQAEADQQQTR	-	26870	196_1	sp|Q9P2E9|RRBP1_HUMAN
DYQELMNVK	-	15150	5_6	sp|P35908|K22E_HUMAN
VEIIANDQGNR	-	17315	36_1	sp|P54652|HSP72_HUMAN
TAVAPIER	-	7773	71_1	sp|P05141|ADT2_HUMAN
WTLLQEQGTK	-	16772;16765;16770;16769;16766;16771;16768	5_4	sp|P04259|K2C6B_HUMAN
GSGSGQSPSYGR	-	15141	139_1	sp|Q86YZ3|HORN_HUMAN
TDLEMQIEGLK	Oxidation (M)@5M	18754	1_2	sp|P08727|K1C19_HUMAN
GAEADQIIEYLK	-	19915;19916	127_1	sp|Q12904|AIMP1_HUMAN
KVPQVSTPTLVEVSR	Deamidated (NQ)@4Q	24038;24039	44_1	sp|P02768|ALBU_HUMAN
ANGLYPVANNR	Deamidated (NQ)@2N;Deamidated (NQ)@9N	16415	202_1	sp|Q9BZP6|CHIA_HUMAN
LASYLDKVQALEEANNDLENK	Deamidated (NQ)@16N	29876	131_1	sp|P35527|K1C9_HUMAN
HGYIGEFEIIDDHR	-	24581	69_1	sp|P62244|RS15A_HUMAN
QTVEADVNGLR	Deamidated (NQ)@8N	16733	1_5	sp|P08779|K1C16_HUMAN
EAIEGTYIDKK	-	18214	18_1	sp|P62280|RS11_HUMAN
KEENLADWYSQVITK	-	25522	12_1	sp|P07814|SYEP_HUMAN
TVGVEPAADGK	-	12750	198_1	sp|P46779|RL28_HUMAN
GFSSGSAVVSGGSR	-	17913;17917;17919;17918;17914;17915;17916	5_6	sp|P35908|K22E_HUMAN
AETECQNTEYQQLLDIK	Carbamidomethyl (C)@5C	27819;27818	1_6	sp|P13645|K1C10_HUMAN
TPGPGAQSALR	-	13038	200_1	sp|P62263|RS14_HUMAN
ESIVDVEGVVR	-	16698	61_1	sp|P14868|SYDC_HUMAN
FQNALLVR	-	10668;10667;10672;10670	44_1	sp|P02768|ALBU_HUMAN
AGELTEDEVER	-	17768	94_1	sp|P62269|RS18_HUMAN
EEEGTGVVHQAPYFGAEDYR	-	29113	15_1	sp|P41252|SYIC_HUMAN
RQLDNIVGER	-	16654	5_4	sp|P04259|K2C6B_HUMAN
AAVLLEQER	-	12388	108_1	sp|Q13435|SF3B2_HUMAN
QFTSSSSIK	-	11306	1_3	sp|Q04695|K1C17_HUMAN
GGSGGSYGR	-	5948;5949;5947	131_1	sp|P35527|K1C9_HUMAN
YLDGLTAER	-	12643;12644;12648;12646;12650;12645;12651	5_6	sp|P35908|K22E_HUMAN
ISDSEGFK	-	8486	67_2	sp|P23246|SFPQ_HUMAN
DYFEQYGK	-	12898;12901;12900	45_1	sp|P09651|ROA1_HUMAN
NQGGGLSSSGAGEGQGPK	-	23577	12_1	sp|P07814|SYEP_HUMAN
SLNNQFASFIDKVR	Deamidated (NQ)@5Q	23996;23998	5_7	sp|P04264|K2C1_HUMAN
VEAKPEVQSQPPR	-	22139	105_1	sp|Q9UN86|G3BP2_HUMAN
GQVGGDVNVEMDAAPGVDLSR	-	27845	1_4	sp|P02533|K1C14_HUMAN
GPYESGSGHSSGLGHR	-	23554	139_1	sp|Q86YZ3|HORN_HUMAN
GYSFTTTAER	-	15018	20_1	sp|P60709|ACTB_HUMAN
LESEGSPETLTNLR	-	23240	92_1	sp|Q9P035|HACD3_HUMAN
VEVGTEVTDYR	-	18229	26_1	sp|Q13085|ACACA_HUMAN
SDLEMQYETLQEELMALK	Oxidation (M)@5M;Oxidation (M)@15M	28730	131_1	sp|P35527|K1C9_HUMAN
TSQNSELNNMQDLVEDYKK	Oxidation (M)@10M	29243;29242;29241	5_6	sp|P35908|K22E_HUMAN
LNDLEEALQQAKEDLAR	-	26469	5_6	sp|P35908|K22E_HUMAN
KDAEAWFNEK	-	17575;17572	1_6	sp|P13645|K1C10_HUMAN
EHALLAYTLGVK	-	19198	8_1	sp|Q05639|EF1A2_HUMAN
ELSGTIK	-	4662	149_1	sp|P30050|RL12_HUMAN
CASLQKFGER	Carbamidomethyl (C)@1C	16548;16544;16542;16546;16545	44_1	sp|P02768|ALBU_HUMAN
QSGSRGGSGGGGSISGGGYGSGGGSGGR	Deamidated (NQ)@1Q	29138	5_6	sp|P35908|K22E_HUMAN
QLLEEELAR	-	14219	41_1	sp|Q15149|PLEC_HUMAN
SAEYGSSLQSSR	-	18301	5_1	sp|Q6KB66|K2C80_HUMAN
YGQQGSGSGQSPSR	Deamidated (NQ)@3Q	20820	139_1	sp|Q86YZ3|HORN_HUMAN
GKDSLYAQGK	-	13389	83_1	sp|P83881|RL36A_HUMAN
GSYGSGGSSYGSGGGSYGSGGGGGGHGSYGSGSSSGGYR	-	33218;33221;33220;33219;33222;33217	5_7	sp|P04264|K2C1_HUMAN
ASGNYATVISHNPETK	-	24469;24471;24470	63_1	sp|P62917|RL8_HUMAN
VQALEEANNDLENK	-	23567;23566;23568;23570;23569	131_1	sp|P35527|K1C9_HUMAN
ALYDAELSQMQTHISDTSVVLSMDNNR	Deamidated (NQ)@9Q;Oxidation (M)@10M;Oxidation (M)@23M	33018	5_4	sp|P04259|K2C6B_HUMAN
SQYEQLAEQNR	-	20199;20198;20197;20196;20195;20194	1_6	sp|P13645|K1C10_HUMAN
LLDPEDVDVPQPDEK	-	24658	41_1	sp|Q15149|PLEC_HUMAN
VVAGVANALAHKYH	-	21923	29_1	sp|P68871|HBB_HUMAN
QEYEQLIAK	Gln->pyro-Glu (N-term Q)@N_term	14322;14323	131_1	sp|P35527|K1C9_HUMAN
DVWGIEGPIDAAFTR	-	24095	116_1	sp|P04004|VTNC_HUMAN
EEEEVGFDWSDR	-	22705	41_1	sp|Q15149|PLEC_HUMAN
ALVDGPCTQVR	Carbamidomethyl (C)@7C	17056	119_1	sp|P50914|RL14_HUMAN
QTMQNLNDR	Oxidation (M)@3M	15078	1_1	sp|Q2M2I5|K1C24_HUMAN
TNAENEFVTIKK	-	20762;20766;20776;20778;20779;20758;20765;20787;20788;20767;20763;20769;20785;20757;20773;20764;20761;20755;20770;20777;20774;20781;20760;20780;20782;20756;20772;20775;20784	5_7	sp|P04264|K2C1_HUMAN
QPQPSPAEGR	Gln->pyro-Glu (N-term Q)@N_term	12905	177_1	sp|P56192|SYMC_HUMAN
DKLNNLVLFDK	-	19274	172_1	sp|P62851|RS25_HUMAN
DHAISLSEPR	-	14823	187_1	sp|Q9Y520|PRC2C_HUMAN
VLTVINQTQK	-	15275	47_1	sp|P42766|RL35_HUMAN
VTMQNLNDR	Oxidation (M)@3M	14351;14348;14350;14352	1_4	sp|P02533|K1C14_HUMAN
LAADDFR	-	6251;6248;6256;6249;6250;6247;6255;6254;6242	1_1	sp|Q2M2I5|K1C24_HUMAN
FSSSSGYGGGSSR	-	17485;17486;17489;17490;17488;17484;17487	131_1	sp|P35527|K1C9_HUMAN
TLNDMR	Oxidation (M)@5M	5130	131_1	sp|P35527|K1C9_HUMAN
YAHVVLR	-	7812;7811	94_1	sp|P62269|RS18_HUMAN
QSVEADINGLR	Gln->pyro-Glu (N-term Q)@N_term;Deamidated (NQ)@8N	16296;16298;16297	1_1	sp|Q2M2I5|K1C24_HUMAN
LGDDIDLIVR	-	14914	24_1	sp|O15371|EIF3D_HUMAN
ELAEDGYSGVEVR	-	21351;21352	136_1	sp|P23396|RS3_HUMAN
SLVNLGGSK	-	8311;8299;8314;8304;8300	5_7	sp|P04264|K2C1_HUMAN
ITQDIFQQLLK	Deamidated (NQ)@7Q	19883	177_1	sp|P56192|SYMC_HUMAN
QISNLQQSISDAEQR	Gln->pyro-Glu (N-term Q)@N_term	24573	5_7	sp|P04264|K2C1_HUMAN
DVFLGMFLYEYAR	Oxidation (M)@6M	23991	44_1	sp|P02768|ALBU_HUMAN
GPGLIAAR	-	4812	102_1	sp|O00634|NET3_HUMAN
EANNFLWPFK	-	18184	77_1	sp|P18124|RL7_HUMAN
SIQEELQQLR	Deamidated (NQ)@3Q	17727	41_1	sp|Q15149|PLEC_HUMAN
TTAENEFVMLK	Oxidation (M)@9M	18856	5_5	sp|P13647|K2C5_HUMAN
IKFEMEQNLR	-	19061;19056;19054;19050;19066;19060;19059;19062	131_1	sp|P35527|K1C9_HUMAN
FLEQQNQVLQTK	Deamidated (NQ)@5Q	22345;22343	5_6	sp|P35908|K22E_HUMAN
TTEYHDRDEQFYWIIEALGIR	-	31138;31139	12_1	sp|P07814|SYEP_HUMAN
GDIIQLQR	-	10207	12_1	sp|P07814|SYEP_HUMAN
DANGNSFATR	-	12977	4_1	sp|P62701|RS4X_HUMAN
LEDLLQDAQDEK	-	21166	41_1	sp|Q15149|PLEC_HUMAN
FESPEVAER	-	13266	167_1	sp|P52272|HNRPM_HUMAN
FLDGIYVSEK	-	15935	166_1	sp|P32969|RL9_HUMAN
ADKNEVAAEVAK	-	17725	177_1	sp|P56192|SYMC_HUMAN
TNLDESDVQPVK	-	19833	103_1	sp|Q9Y3I0|RTCB_HUMAN
TSQNSELNNMQDLVEDYKK	Deamidated (NQ)@11Q	29134	5_6	sp|P35908|K22E_HUMAN
DVNAAIATIK	-	12111	35_1	sp|Q9BQE3|TBA1C_HUMAN
ADLEMQIESLKEELAYLK	Oxidation (M)@5M	28219	1_4	sp|P02533|K1C14_HUMAN
DIENQYETQITQIEHEVSSSGQEVQSSAK	Deamidated (NQ)@9Q	33184	131_1	sp|P35527|K1C9_HUMAN
IEILAPPNGSVPGDR	Deamidated (NQ)@8N	23120	127_1	sp|Q12904|AIMP1_HUMAN
VDNALQSGNSQESVTEQDSK	-	28201	28_1	sp|P01834|IGKC_HUMAN
EASFEYLQNEGER	-	23463	26_1	sp|Q13085|ACACA_HUMAN
GSSNSYAIK	-	9792;9790	81_1	sp|P46782|RS5_HUMAN
DTHDQLSEPSEVR	-	22860;22859	41_1	sp|Q15149|PLEC_HUMAN
DEILPTTPISEQK	-	22221	136_1	sp|P23396|RS3_HUMAN
SLYDEVAAQGEVVR	-	23119	12_1	sp|P07814|SYEP_HUMAN
NSEPAGLETPEAK	-	19806	12_1	sp|P07814|SYEP_HUMAN
ITMLNRK	-	8338	170_1	sp|Q9H501|ESF1_HUMAN
YFQINQDEEEEEDED	-	26310	160_1	sp|P35268|RL22_HUMAN
TNAENEFVTIK	Deamidated (NQ)@5N	18213	5_7	sp|P04264|K2C1_HUMAN
QVDLLSAEQMR	Oxidation (M)@10M	19011	5_2	sp|Q7Z794|K2C1B_HUMAN
HGNSHQGEPR	-	14646	1_6	sp|P13645|K1C10_HUMAN
QDGSVDFGR	-	11217	27_1	sp|P02675|FIBB_HUMAN
TDSDIISK	-	8389	154_1	sp|P08579|RU2B_HUMAN
SLVGLGGTK	-	6966	5_6	sp|P35908|K22E_HUMAN
IEEAVNAFK	-	12229	114_1	sp|Q12797|ASPH_HUMAN
NVSTGDVNVEMNAAPGVDLTQLLNNMR	Oxidation (M)@11M	32359;32357;32360	1_6	sp|P13645|K1C10_HUMAN
NIPGITLLNVSK	-	18244	120_1	sp|P36578|RL4_HUMAN
GSPAINVAVHVFR	-	20244	55_1	sp|P02766|TTHY_HUMAN
SGGGFSSGSAGIINYQR	Deamidated (NQ)@14N	24218	5_7	sp|P04264|K2C1_HUMAN
SGGGGGGGLGSGGSIR	-	17391;17389;17388;17394;17390;17392	131_1	sp|P35527|K1C9_HUMAN
HQEGEIFDTEK	-	19588	197_1	sp|Q02878|RL6_HUMAN
CCTESLVNR	Carbamidomethyl (C)@1C;Carbamidomethyl (C)@2C	15123	44_1	sp|P02768|ALBU_HUMAN
QEYDESGPSIVHR	-	22889;22890	20_1	sp|P60709|ACTB_HUMAN
DYQELMNVK	Oxidation (M)@6M	15563	5_6	sp|P35908|K22E_HUMAN
QSLEASLAETEGR	Deamidated (NQ)@1Q	20702	1_6	sp|P13645|K1C10_HUMAN
LFLNETQTQEITEDIPVK	-	28065	15_1	sp|P41252|SYIC_HUMAN
ALAAGGYDVEK	-	14068	134_1	sp|P16401|H15_HUMAN
EVCGFAPYER	Carbamidomethyl (C)@3C	17289	16_1	sp|Q9Y3U8|RL36_HUMAN
SLLEGEGSSGGGGR	-	18085	1_6	sp|P13645|K1C10_HUMAN
DKLDGNELDLSLSDLNEVPVK	-	29461	96_1	sp|Q96AG4|LRC59_HUMAN
EEMSQLTGQNSGDVNVEINVAPGK	Oxidation (M)@3M	30573	131_1	sp|P35527|K1C9_HUMAN
QGVDADINGLR	-	15605;15603;15607;15611;15606;15604;15613;15601;15610;15609;15600;15612;15608;15614	131_1	sp|P35527|K1C9_HUMAN
LATNTSAPDLK	-	14969	72_1	sp|P27816|MAP4_HUMAN
AQVEQELTTLR	-	18643	41_1	sp|Q15149|PLEC_HUMAN
ELEFYLR	-	10907;10911	184_1	sp|P62241|RS8_HUMAN
ERPTPSLNNNCTTSEDSLVLYNR	Deamidated (NQ)@9N;Carbamidomethyl (C)@11C	31280	12_1	sp|P07814|SYEP_HUMAN
KGDIIQLQR	-	13474	12_1	sp|P07814|SYEP_HUMAN
ESVDHLTIPSR	-	17892	15_1	sp|P41252|SYIC_HUMAN
IIDVVYNASNNELVR	Deamidated (NQ)@7N	24745	184_1	sp|P62241|RS8_HUMAN
LGPLQPR	Deamidated (NQ)@5Q	5556	126_1	sp|P35462|DRD3_HUMAN
DFTSLENTVEER	-	21707	173_1	sp|Q07065|CKAP4_HUMAN
LSVEADINGLR	-	16327;16330	1_3	sp|Q04695|K1C17_HUMAN
LGHPDTLNQGEFK	-	21995	147_1	sp|P06702|S10A9_HUMAN
QTVAVGVIK	-	9500	8_1	sp|Q05639|EF1A2_HUMAN
TEAESWYQTK	-	17683	5_5	sp|P13647|K2C5_HUMAN
EIETYHNLLEGGQEDFESSGAGK	-	30477;30475;30474;30476	131_1	sp|P35527|K1C9_HUMAN
DIENQYETQITQIEHEVSSSGQEVQSSAK	-	33182;33183	131_1	sp|P35527|K1C9_HUMAN
SKELTTEIDNNIEQISSYK	-	28826;28825;28827;28822	1_6	sp|P13645|K1C10_HUMAN
GYFEYIEENK	-	18698	30_1	sp|Q00839|HNRPU_HUMAN
KYEDEINK	-	12672;12671	5_6	sp|P35908|K22E_HUMAN
LGNDFHTNK	-	12803	174_1	sp|P08708|RS17_HUMAN
QSSSYGPHGYGSGR	Gln->pyro-Glu (N-term Q)@N_term	21311	139_1	sp|Q86YZ3|HORN_HUMAN
DAEEWFFTK	-	15967;15965;15966	1_4	sp|P02533|K1C14_HUMAN
DVLNDTAPR	-	11691	51_1	sp|P47897|SYQ_HUMAN
ELTTEIDNNIEQISSYK	-	27004;27006;27007;27005	1_6	sp|P13645|K1C10_HUMAN
DLGEENFK	-	10404	44_1	sp|P02768|ALBU_HUMAN
EVFTSSSSSSSR	-	18047	1_5	sp|P08779|K1C16_HUMAN
LLEGEDAHLSSQQASGQSYSSR	Deamidated (NQ)@13Q	29719	1_5	sp|P08779|K1C16_HUMAN
QGDNCDSIIR	Carbamidomethyl (C)@5C	16071	68_1	sp|Q9P2J5|SYLC_HUMAN
YDGIILPGK	-	11104	82_1	sp|P62913|RL11_HUMAN
IAGQVAAANK	-	10206	22_1	sp|P39019|RS19_HUMAN
TLLDIDNTR	-	13191;13192;13197;13190;13196;13193;13198;13194;13195;13199;13201;13200	131_1	sp|P35527|K1C9_HUMAN
TSESGELHGLTTEEEFVEGIYK	-	30219	55_1	sp|P02766|TTHY_HUMAN
LTSDDVKEQIYK	-	21694	138_1	sp|P62277|RS13_HUMAN
ITFDAFPGEPDK	-	19680	127_1	sp|Q12904|AIMP1_HUMAN
NVSTGDVNVEMNAAPGVDLTQLLNNMR	Oxidation (M)@26M	32358	1_6	sp|P13645|K1C10_HUMAN
VNDTIQIDLETGK	-	21855;21854;21856;21845	4_1	sp|P62701|RS4X_HUMAN
TTGFGMIYDSLDYAK	Oxidation (M)@6M	24545	19_1	sp|P62847|RS24_HUMAN
FNADEFEDMVAEK	Oxidation (M)@9M	23376	121_1	sp|P27635|RL10_HUMAN
EYQELMNTK	Oxidation (M)@6M	15951	5_5	sp|P13647|K2C5_HUMAN
LSVAAQEAAR	-	12106	41_1	sp|Q15149|PLEC_HUMAN
DGTGVVEFVR	-	13661	38_1	sp|Q07955|SRSF1_HUMAN
NVIVNGLVLASDGQK	Deamidated (NQ)@1N	22993	15_1	sp|P41252|SYIC_HUMAN
FYTEDSPGLK	-	15579	157_1	sp|P60468|SC61B_HUMAN
NVIVNGLVLASDGQK	Deamidated (NQ)@5N	22991	15_1	sp|P41252|SYIC_HUMAN
TNAENEFVTIK	-	18187;18189;18188;18183	5_7	sp|P04264|K2C1_HUMAN
QVNYEVDR	-	12266	26_1	sp|Q13085|ACACA_HUMAN
DQTPDENEEVIVR	-	23225	145_1	sp|Q9Y6M1|IF2B2_HUMAN
EANEILQR	-	11001	144_1	sp|P12268|IMDH2_HUMAN
VLADPSDDTK	-	13182	41_1	sp|Q15149|PLEC_HUMAN
QEQALLEEIER	-	20038	41_1	sp|Q15149|PLEC_HUMAN
SYCAEIAHNVSSK	Carbamidomethyl (C)@3C	22146	60_1	sp|P62910|RL32_HUMAN
TSQNSELNNMQDLVEDYKK	Deamidated (NQ)@4N;Deamidated (NQ)@9N	29140	5_6	sp|P35908|K22E_HUMAN
QFSSSYLSR	-	13561;13558	131_1	sp|P35527|K1C9_HUMAN
SDYDGIGSR	-	10903	21_1	sp|O00571|DDX3X_HUMAN
LNDSILQATEQR	-	20627	159_1	sp|P15924|DESP_HUMAN
LSGGLGAGSCR	Carbamidomethyl (C)@10C	12566	1_3	sp|Q04695|K1C17_HUMAN
ELTTEIDNNIEQISSYK	Deamidated (NQ)@9N	27027	1_6	sp|P13645|K1C10_HUMAN
SLDLDSIIAEVK	-	18964;18965;18963;18962	5_7	sp|P04264|K2C1_HUMAN
FVNVVPTFGK	-	14399;14401	132_1	sp|P62861|RS30_HUMAN
VAVFNGK	Deamidated (NQ)@5N	4336	88_1	sp|Q8TCC7|S22A8_HUMAN
EIIDLVLDR	-	13845;13844;13843	35_1	sp|Q9BQE3|TBA1C_HUMAN
QSVEADINGLRR	Deamidated (NQ)@8N	20087;20085	1_6	sp|P13645|K1C10_HUMAN
IEDNNTLVFIVDVK	Deamidated (NQ)@4N	23847	23_1	sp|P62750|RL23A_HUMAN
SVGELPSTVESLQK	-	22274	173_1	sp|Q07065|CKAP4_HUMAN
MATEVAADALGEEWK	Oxidation (M)@1M	23965	57_1	sp|P62753|RS6_HUMAN
GMQDLVEDFK	Oxidation (M)@2M	16595	5_3	sp|P02538|K2C6A_HUMAN
LLVVYPWTQR	-	18369;18371;18368;18372;18367;18370;18375;18374;18373	29_1	sp|P68871|HBB_HUMAN
EYQELMNVK	Oxidation (M)@6M	15906	5_4	sp|P04259|K2C6B_HUMAN
VCEEIAIIPSK	Carbamidomethyl (C)@2C	18009	174_1	sp|P08708|RS17_HUMAN
WELLQQVDTSTR	-	22307;22300;22308;22304;22309;22311;22310;22303;22305;22302;22306	5_7	sp|P04264|K2C1_HUMAN
LGLPGDEVDNK	-	15582	73_1	sp|P78527|PRKDC_HUMAN
LTVAENEAETK	-	16800	12_1	sp|P07814|SYEP_HUMAN
QLDSIVGER	-	12130;12134	5_5	sp|P13647|K2C5_HUMAN
MINTDLSR	Oxidation (M)@1M	10802	120_1	sp|P36578|RL4_HUMAN
QVAPEKPVK	-	11595;11594	117_1	sp|P53999|TCP4_HUMAN
TLETVPLER	-	13125	53_1	sp|P22626|ROA2_HUMAN
SDLEMQYETLQEELMALKK	-	29371	131_1	sp|P35527|K1C9_HUMAN
TGSQGQCTQVR	Carbamidomethyl (C)@7C	17188	78_1	sp|P62857|RS28_HUMAN
TTHFVEGGDAGNR	-	20116;20117	77_1	sp|P18124|RL7_HUMAN
EDAANNYAR	-	12282	35_1	sp|Q9BQE3|TBA1C_HUMAN
ECADLWPR	Carbamidomethyl (C)@2C	12850	156_1	sp|P62829|RL23_HUMAN
TYLFKGSQYWR	-	21905;21907;21906;21901;21904;21902;21903	116_1	sp|P04004|VTNC_HUMAN
DDGSWEVIEGYR	-	21406	10_1	sp|P00367|DHE3_HUMAN
YYWGGQYTWDMAK	-	24299	27_1	sp|P02675|FIBB_HUMAN
DISEASVFDAYVLPK	-	24165	65_1	sp|P62854|RS26_HUMAN
GLDVDSLVIEHIQVNK	-	25222;25221	176_1	sp|P18621|RL17_HUMAN
MFLSFPTTK	-	13493;13490;13494;13491;13496;13497;13489	152_1	sp|P69905|HBA_HUMAN
LTAEDLFEAR	-	15783	41_1	sp|Q15149|PLEC_HUMAN
AAECNIVVTQPR	Carbamidomethyl (C)@4C	20032	163_1	sp|Q08211|DHX9_HUMAN
VDAKVEIIK	-	12081;12084	178_1	sp|Q9Y6V0|PCLO_HUMAN
EDTEEYNLR	-	15881	146_1	sp|P51991|ROA3_HUMAN
LDDLVSTGK	-	10327	48_1	sp|Q92499|DDX1_HUMAN
VAVQGDVVR	-	10203	12_1	sp|P07814|SYEP_HUMAN
LPLQLDDAVRPEAEGEEEGR	-	28892	61_1	sp|P14868|SYDC_HUMAN
YEELQVTVGR	-	16485;16488;16483;16492;16487;16481;16491;16486;16490;16489;16482;16480	5_6	sp|P35908|K22E_HUMAN
AALQELLSK	-	11012;11013	172_1	sp|P62851|RS25_HUMAN
NVQALEIELQSQLALK	-	25357;25358;25356	1_6	sp|P13645|K1C10_HUMAN
THFGGGK	-	3403;3404;3408	19_1	sp|P62847|RS24_HUMAN
TNEGVIEFR	-	13293	143_1	sp|Q13247|SRSF6_HUMAN
FSSCGGGGGSFGAGGGFGSR	Carbamidomethyl (C)@4C	25117;25119;25118	5_7	sp|P04264|K2C1_HUMAN
SGSGWSSSR	-	9352	139_1	sp|Q86YZ3|HORN_HUMAN
GGSISGGGYGSGGGK	-	16596	5_6	sp|P35908|K22E_HUMAN
SEMTPEELQK	-	16426	141_1	sp|P62316|SMD2_HUMAN
IAIYELLFK	-	14451	9_1	sp|P46783|RS10_HUMAN
AVFVDLEPTVIDEVR	-	24592;24591	35_1	sp|Q9BQE3|TBA1C_HUMAN
VLQALEGLK	-	10959;10958;10965;10956;10960	22_1	sp|P39019|RS19_HUMAN
LLQLVEDR	-	11349	165_1	sp|P17844|DDX5_HUMAN
GGSGGGGSISGGGYGSGGGSGGR	-	24911;24910;24912	5_6	sp|P35908|K22E_HUMAN
NVQDAIADAEQR	-	19541	5_6	sp|P35908|K22E_HUMAN
