# Supplementary material for: CircME1 promotes aerobic glycolysis and sunitinib resistance of clear cell renal cell carcinoma through cis-regulation of ME1
Source: Oncogene. 2022 Jul 7;41(33):3979–90. doi: 10.1038/s41388-022-02386-8 (PMC9374592; doi:10.1038/s41388-022-02386-8)
Supplement: Supplementary file 5 — Supplementary Table 4 [file 41388_2022_2386_MOESM5_ESM.xlsx]

## Sheet: Sheet1
Supplementary Table 4: Proteins specifically pulled down by circME1 probe
Protein_ID	PeptideSeqs	Description
sp|P07814|SYEP_HUMAN	AYVDDTPAEQMK;DNYSPGWK;DQVDIAVQELLQLK;EAPCVLIYIPDGHTK;ERPTPSLNNNCTTSEDSLVLYNR;EVIPVNVPEAQEEMK;FNHWELK;GDIIQLQR;GMTVEGLK;KEENLADWYSQVITK;KGDIIQLQR;LTVAENEAETK;MFEIVFEDPK;NETSAPFK;NQGGGLSSSGAGEGQGPK;NSEPAGLETPEAK;SLYDEVAAQGEVVR;TGQEYKPGNPPAEIGQNISSNSSASILESK;TTEYHDRDEQFYWIIEALGIR;VAVQGDVVR;VIDPVAPR;WDVSTTK	Bifunctional glutamate/proline--tRNA ligase OS=Homo sapiens OX=9606 GN=EPRS1 PE=1 SV=5
sp|P18124|RL7_HUMAN	AGNFYVPAEPK;EANNFLWPFK;EVPAVPETLK;IVEPYIAWGYPNLK;TTHFVEGGDAGNR	60S ribosomal protein L7 OS=Homo sapiens OX=9606 GN=RPL7 PE=1 SV=1
sp|Q9P2E9|RRBP1_HUMAN	AENSQLTER;DALNQATSQVESK;DAQDVQASQAEADQQQTR;EAEETQSTLQAECDQYR;ELESQVSGLEK;EQEITAVQAR;LQSSEAEVR;LTAEFEEAQTSACR;SHVEDGDIAGAPASSPEAPPAEQDPVQLK;SIEALLEAGQAR;TQLEWTEAILEDEQTQR;TTQEQLAR	Ribosome-binding protein 1 OS=Homo sapiens OX=9606 GN=RRBP1 PE=1 SV=5
sp|P39019|RS19_HUMAN	DVNQQEFVR;ELAPYDENWFYTR;IAGQVAAANK;LTPQGQR;VLQALEGLK;VPEWVDTVK	40S ribosomal protein S19 OS=Homo sapiens OX=9606 GN=RPS19 PE=1 SV=2
sp|P47897|SYQ_HUMAN	DVLNDTAPR;FSEGEATLR;GFHQVPFAPIVFIER;SLDIQVPNFPADETK	Glutamine--tRNA ligase OS=Homo sapiens OX=9606 GN=QARS1 PE=1 SV=1
sp|P41252|SYIC_HUMAN	DVLLPWYNAYR;EEEGTGVVHQAPYFGAEDYR;EEEIEFLYNENTVR;EIVVIHQDPEALK;ESVDHLTIPSR;FLIQNVLR;LESDYEILER;LFLNETQTQEITEDIPVK;LYLINSPVVR;MGITEYNNQCR;NNDLCYWVPELVR;NTELAVFHDETEIQNQTDLLSLSGK;NVIVNGLVLASDGQK;QLSSEELEQFQK;TGTIVVEGHELHDEDIR;VENMVDQLLR;VLIDPVSVQDK	Isoleucine--tRNA ligase, cytoplasmic OS=Homo sapiens OX=9606 GN=IARS1 PE=1 SV=2
sp|P53999|TCP4_HUMAN	EQISDIDDAVR;GISLNPEQWSQLK;QVAPEKPVK;VLIDIR	Activated RNA polymerase II transcriptional coactivator p15 OS=Homo sapiens OX=9606 GN=SUB1 PE=1 SV=3
sp|P62241|RS8_HUMAN	ELEFYLR;IIDVVYNASNNELVR;ISSLLEEQFQQGK;LTPEEEEILNK	40S ribosomal protein S8 OS=Homo sapiens OX=9606 GN=RPS8 PE=1 SV=2
sp|P61254|RL26_HUMAN	DDEVQVVR;FNPFVTSDR;HFNAPSHIR;KDDEVQVVR;YKEETIEK	60S ribosomal protein L26 OS=Homo sapiens OX=9606 GN=RPL26 PE=1 SV=1
sp|P09651|ROA1_HUMAN	DYFEQYGK;LFIGGLSFETTDESLR;NQGGYGGSSSSSSYGSGR;SESPKEPEQLR	Heterogeneous nuclear ribonucleoprotein A1 OS=Homo sapiens OX=9606 GN=HNRNPA1 PE=1 SV=5
sp|P22735|TGM1_HUMAN	QEYVLNESGR	Protein-glutamine gamma-glutamyltransferase K OS=Homo sapiens OX=9606 GN=TGM1 PE=1 SV=4
sp|P54136|SYRC_HUMAN	GFVQVDDGR;IYDALDVSLIER;LFEFAGYDVLR;LLQQEEEIK;LNDYIFSFDK	Arginine--tRNA ligase, cytoplasmic OS=Homo sapiens OX=9606 GN=RARS1 PE=1 SV=2
sp|P62280|RS11_HUMAN	EAIEGTYIDK;EAIEGTYIDKK;NIGLGFK	40S ribosomal protein S11 OS=Homo sapiens OX=9606 GN=RPS11 PE=1 SV=3
sp|P05141|ADT2_HUMAN	EQGVLSFWR;TAVAPIER	ADP/ATP translocase 2 OS=Homo sapiens OX=9606 GN=SLC25A5 PE=1 SV=7
sp|P62081|RS7_HUMAN	ELNITAAK;TLTAVHDAILEDLVFPSEIVGK;VETFSGVYK	40S ribosomal protein S7 OS=Homo sapiens OX=9606 GN=RPS7 PE=1 SV=1
sp|P46782|RS5_HUMAN	GSSNSYAIK;QAVDVSPLR;TIAECLADELINAAK;WSTDDVQINDISLQDYIAVK	40S ribosomal protein S5 OS=Homo sapiens OX=9606 GN=RPS5 PE=1 SV=4
sp|P19338|NUCL_HUMAN	ESFDGSVR;GFGFVDFNSEEDAK;GLSEDTTEETLKESFDGSVR;KFGYVDFESAEDLEK;NDLAVVDVR;TGISDVFAK	Nucleolin OS=Homo sapiens OX=9606 GN=NCL PE=1 SV=3
sp|P62899|RL31_HUMAN	LYTLVTYVPVTTFK;SAINEVVTR	60S ribosomal protein L31 OS=Homo sapiens OX=9606 GN=RPL31 PE=1 SV=1
sp|P18077|RL35A_HUMAN	DETEFYLGK;EHTALLK	60S ribosomal protein L35a OS=Homo sapiens OX=9606 GN=RPL35A PE=1 SV=2
sp|P30050|RL12_HUMAN	CTGGEVGATSALAPK;EILGTAQSVGCNVDGR;ELSGTIK;HPHDIIDDINSGAVECPAS;HSGNITFDEIVNIAR	60S ribosomal protein L12 OS=Homo sapiens OX=9606 GN=RPL12 PE=1 SV=1
sp|Q9Y6V0|PCLO_HUMAN	VDAKVEIIK	Protein piccolo OS=Homo sapiens OX=9606 GN=PCLO PE=1 SV=5
sp|P46783|RS10_HUMAN	AEAGAGSATEFQFR;HPELADK;IAIYELLFK	40S ribosomal protein S10 OS=Homo sapiens OX=9606 GN=RPS10 PE=1 SV=1
sp|Q6KB66|K2C80_HUMAN	LALDIEIATYR;SAEYGSSLQSSR;SLEEAEAYSR	Keratin, type II cytoskeletal 80 OS=Homo sapiens OX=9606 GN=KRT80 PE=1 SV=2
sp|P08708|RS17_HUMAN	DNYVPEVSALDQEIIEVDPDTK;LGNDFHTNK;RDNYVPEVSALDQEIIEVDPDTK;VCEEIAIIPSK	40S ribosomal protein S17 OS=Homo sapiens OX=9606 GN=RPS17 PE=1 SV=2
sp|P05388|RLA0_HUMAN	GHLENNPALEK;GTIEILSDVQLIK	60S acidic ribosomal protein P0 OS=Homo sapiens OX=9606 GN=RPLP0 PE=1 SV=1
sp|P62917|RL8_HUMAN	ASGNYATVISHNPETK;AVDFAER;VISSANR	60S ribosomal protein L8 OS=Homo sapiens OX=9606 GN=RPL8 PE=1 SV=2
sp|P12268|IMDH2_HUMAN	EANEILQR;NLIDAGVDALR;VAQGVSGAVQDK;YFSEADK	Inosine-5'-monophosphate dehydrogenase 2 OS=Homo sapiens OX=9606 GN=IMPDH2 PE=1 SV=2
sp|P14868|SYDC_HUMAN	EIMDAAEDYAK;ESIVDVEGVVR;IHDPQLLTER;LPLQLDDAVRPEAEGEEEGR	Aspartate--tRNA ligase, cytoplasmic OS=Homo sapiens OX=9606 GN=DARS1 PE=1 SV=2
sp|P18621|RL17_HUMAN	EQIVPKPEEEVAQK;GLDVDSLVIEHIQVNK;NAESNAELK;YSLDPENPTK	60S ribosomal protein L17 OS=Homo sapiens OX=9606 GN=RPL17 PE=1 SV=3
sp|P62753|RS6_HUMAN	DIPGLTDTTVPR;MATEVAADALGEEWK;NKEEAAEYAK	40S ribosomal protein S6 OS=Homo sapiens OX=9606 GN=RPS6 PE=1 SV=1
sp|P46779|RL28_HUMAN	TVGVEPAADGK	60S ribosomal protein L28 OS=Homo sapiens OX=9606 GN=RPL28 PE=1 SV=3
sp|P15880|RS2_HUMAN	ATFDAISK;GCTATLGNFAK;GTGIVSAPVPK;SLEEIYLFSLPIK	40S ribosomal protein S2 OS=Homo sapiens OX=9606 GN=RPS2 PE=1 SV=2
sp|P62701|RS4X_HUMAN	DANGNSFATR;LSNIFVIGK;VNDTIQIDLETGK	40S ribosomal protein S4, X isoform OS=Homo sapiens OX=9606 GN=RPS4X PE=1 SV=2
sp|P36578|RL4_HUMAN	AAAAAAALQAK;IEEVPELPLVVEDK;LDELYGTWR;MINTDLSR;NIPGITLLNVSK	60S ribosomal protein L4 OS=Homo sapiens OX=9606 GN=RPL4 PE=1 SV=5
sp|P46777|RL5_HUMAN	EFNAEVHR;TDYYAR;YLMEEDEDAYK	60S ribosomal protein L5 OS=Homo sapiens OX=9606 GN=RPL5 PE=1 SV=3
sp|P23396|RS3_HUMAN	DEILPTTPISEQK;ELAEDGYSGVEVR;FGFPEGSVELYAEK;GGKPEPPAMPQPVPTA	40S ribosomal protein S3 OS=Homo sapiens OX=9606 GN=RPS3 PE=1 SV=2
sp|Q02878|RL6_HUMAN	AIPQLQGYLR;HQEGEIFDTEK	60S ribosomal protein L6 OS=Homo sapiens OX=9606 GN=RPL6 PE=1 SV=3
sp|P62277|RS13_HUMAN	GLSQSALPYR;LTSDDVKEQIYK	40S ribosomal protein S13 OS=Homo sapiens OX=9606 GN=RPS13 PE=1 SV=2
sp|P78527|PRKDC_HUMAN	HGDLPDIQIK;ILELSGSSSEDSEK;KEEENASVIDSAELQAYPALVVEK;LACDVDQVTR;LGLPGDEVDNK;LNESTFDTQITK;NLSSNEAISLEEIR	DNA-dependent protein kinase catalytic subunit OS=Homo sapiens OX=9606 GN=PRKDC PE=1 SV=3
sp|Q07020|RL18_HUMAN	ILTFDQLALDSPK;TAVVVGTITDDVR;VQEVPK	60S ribosomal protein L18 OS=Homo sapiens OX=9606 GN=RPL18 PE=1 SV=2
sp|Q15046|SYK_HUMAN	GDIIGVQGNPGK;LPETNLFETEETR;SEEEFIHINNK;YLDLILNDFVR	Lysine--tRNA ligase OS=Homo sapiens OX=9606 GN=KARS1 PE=1 SV=3
sp|O00571|DDX3X_HUMAN	LEQELFSGGNTGINFEK;SDYDGIGSR	ATP-dependent RNA helicase DDX3X OS=Homo sapiens OX=9606 GN=DDX3X PE=1 SV=3
sp|P0CG48|UBC_HUMAN	TITLEVEPSDTIENVK;TLSDYNIQK	Polyubiquitin-C OS=Homo sapiens OX=9606 GN=UBC PE=1 SV=3
sp|P56192|SYMC_HUMAN	ADKNEVAAEVAK;ITQDIFQQLLK;LENDQIESLR;QPQPSPAEGR	Methionine--tRNA ligase, cytoplasmic OS=Homo sapiens OX=9606 GN=MARS1 PE=1 SV=2
sp|P62424|RL7A_HUMAN	NFGIGQDIQPK	60S ribosomal protein L7a OS=Homo sapiens OX=9606 GN=RPL7A PE=1 SV=2
sp|P62913|RL11_HUMAN	VLEQLTGQTPVFSK;YDGIILPGK	60S ribosomal protein L11 OS=Homo sapiens OX=9606 GN=RPL11 PE=1 SV=2
sp|P51114|FXR1_HUMAN	IYGESADAVK;LQIDEQLR	Fragile X mental retardation syndrome-related protein 1 OS=Homo sapiens OX=9606 GN=FXR1 PE=1 SV=3
sp|Q9UNL2|SSRG_HUMAN	QQSEEDLLLQDFSR	Translocon-associated protein subunit gamma OS=Homo sapiens OX=9606 GN=SSR3 PE=1 SV=1
sp|Q13435|SF3B2_HUMAN	AAVLLEQER	Splicing factor 3B subunit 2 OS=Homo sapiens OX=9606 GN=SF3B2 PE=1 SV=2
sp|P62807|H2B1C_HUMAN	ESYSVYVYK	Histone H2B type 1-C/E/F/G/I OS=Homo sapiens OX=9606 GN=H2BC4 PE=1 SV=4
sp|Q07065|CKAP4_HUMAN	DFTSLENTVEER;EELGQGLQGVEQK;IETNENNLESAK;LEGLGSSEADQDGLASTVR;SVGELPSTVESLQK;VASLEESEGNK	Cytoskeleton-associated protein 4 OS=Homo sapiens OX=9606 GN=CKAP4 PE=1 SV=2
sp|Q9P2J5|SYLC_HUMAN	FDDPLLGPR;GTGVVTSVPSDSPDDIAALR;ILDLQLEFDEK;QGDNCDSIIR;QTGEGVGPQEYTLLK	Leucine--tRNA ligase, cytoplasmic OS=Homo sapiens OX=9606 GN=LARS1 PE=1 SV=2
sp|P49207|RL34_HUMAN	LSYNTASNK	60S ribosomal protein L34 OS=Homo sapiens OX=9606 GN=RPL34 PE=1 SV=3
sp|Q9BVA1|TBB2B_HUMAN	EVDEQMLNVQNK;GHYTEGAELVDSVLDVVR	Tubulin beta-2B chain OS=Homo sapiens OX=9606 GN=TUBB2B PE=1 SV=1
sp|P39023|RL3_HUMAN	FIDTTSK;NNASTDYDLSDK	60S ribosomal protein L3 OS=Homo sapiens OX=9606 GN=RPL3 PE=1 SV=2
sp|P62854|RS26_HUMAN	DISEASVFDAYVLPK	40S ribosomal protein S26 OS=Homo sapiens OX=9606 GN=RPS26 PE=1 SV=3
sp|Q92499|DDX1_HUMAN	ELAEQTLNNIK;LDDLVSTGK	ATP-dependent RNA helicase DDX1 OS=Homo sapiens OX=9606 GN=DDX1 PE=1 SV=2
sp|Q12904|AIMP1_HUMAN	GAEADQIIEYLK;IEILAPPNGSVPGDR;ITFDAFPGEPDK;KHPDADSLYVEEVDVGEIAPR	Aminoacyl tRNA synthase complex-interacting multifunctional protein 1 OS=Homo sapiens OX=9606 GN=AIMP1 PE=1 SV=2
sp|P62244|RS15A_HUMAN	HGYIGEFEIIDDHR	40S ribosomal protein S15a OS=Homo sapiens OX=9606 GN=RPS15A PE=1 SV=2
sp|Q6NVV1|R13P3_HUMAN	YQAVTATLEEK	Putative 60S ribosomal protein L13a protein RPL13AP3 OS=Homo sapiens OX=9606 GN=RPL13AP3 PE=5 SV=1
sp|Q9HBG4|VPP4_HUMAN	LGFIAGVINR	V-type proton ATPase 116 kDa subunit a isoform 4 OS=Homo sapiens OX=9606 GN=ATP6V0A4 PE=1 SV=2
sp|P35268|RL22_HUMAN	AGNLGGGVVTIER;YFQINQDEEEEEDED	60S ribosomal protein L22 OS=Homo sapiens OX=9606 GN=RPL22 PE=1 SV=2
sp|P83881|RL36A_HUMAN	DSLYAQGK;GKDSLYAQGK	60S ribosomal protein L36a OS=Homo sapiens OX=9606 GN=RPL36A PE=1 SV=2
sp|Q15233|NONO_HUMAN	AAPGAEFAPNK;AVVIVDDR	Non-POU domain-containing octamer-binding protein OS=Homo sapiens OX=9606 GN=NONO PE=1 SV=4
sp|Q9P035|HACD3_HUMAN	LESEGSPETLTNLR	Very-long-chain (3R)-3-hydroxyacyl-CoA dehydratase 3 OS=Homo sapiens OX=9606 GN=HACD3 PE=1 SV=2
sp|P09012|SNRPA_HUMAN	TDSDIIAK	U1 small nuclear ribonucleoprotein A OS=Homo sapiens OX=9606 GN=SNRPA PE=1 SV=3
sp|Q86UP2|KTN1_HUMAN	DAVSNTTNQLESK;VQLQEAER	Kinectin OS=Homo sapiens OX=9606 GN=KTN1 PE=1 SV=1
sp|P22626|ROA2_HUMAN	IDTIEIITDR;SGNFGGSR;TLETVPLER	Heterogeneous nuclear ribonucleoproteins A2/B1 OS=Homo sapiens OX=9606 GN=HNRNPA2B1 PE=1 SV=2
sp|P60866|RS20_HUMAN	TPVEPEVAIHR;VCADLIR	40S ribosomal protein S20 OS=Homo sapiens OX=9606 GN=RPS20 PE=1 SV=1
sp|P31943|HNRH1_HUMAN	STGEAFVQFASQEIAEK;VHIEIGPDGR	Heterogeneous nuclear ribonucleoprotein H OS=Homo sapiens OX=9606 GN=HNRNPH1 PE=1 SV=4
sp|Q96AG4|LRC59_HUMAN	DKLDGNELDLSLSDLNEVPVK	Leucine-rich repeat-containing protein 59 OS=Homo sapiens OX=9606 GN=LRRC59 PE=1 SV=1
sp|P23246|SFPQ_HUMAN	AVVIVDDR;ISDSEGFK;LFVGNLPADITEDEFK	Splicing factor, proline- and glutamine-rich OS=Homo sapiens OX=9606 GN=SFPQ PE=1 SV=2
sp|P62847|RS24_HUMAN	THFGGGK;TTGFGMIYDSLDYAK;TTPDVIFVFGFR	40S ribosomal protein S24 OS=Homo sapiens OX=9606 GN=RPS24 PE=1 SV=1
sp|P50914|RL14_HUMAN	ALVDGPCTQVR;LVAIVDVIDQNR	60S ribosomal protein L14 OS=Homo sapiens OX=9606 GN=RPL14 PE=1 SV=4
sp|P52272|HNRPM_HUMAN	FESPEVAER	Heterogeneous nuclear ribonucleoprotein M OS=Homo sapiens OX=9606 GN=HNRNPM PE=1 SV=3
sp|Q00839|HNRPU_HUMAN	EKPYFPIPEEYTFIQNVPLEDR;GYFEYIEENK;NFILDQTNVSAAAQR	Heterogeneous nuclear ribonucleoprotein U OS=Homo sapiens OX=9606 GN=HNRNPU PE=1 SV=6
sp|P42766|RL35_HUMAN	QLDDLKVELSQLR;VLTVINQTQK	60S ribosomal protein L35 OS=Homo sapiens OX=9606 GN=RPL35 PE=1 SV=2
sp|Q07955|SRSF1_HUMAN	DGTGVVEFVR	Serine/arginine-rich splicing factor 1 OS=Homo sapiens OX=9606 GN=SRSF1 PE=1 SV=2
sp|P27635|RL10_HUMAN	EHVIEALR;FNADEFEDMVAEK	60S ribosomal protein L10 OS=Homo sapiens OX=9606 GN=RPL10 PE=1 SV=4
sp|Q9Y6M1|IF2B2_HUMAN	DQTPDENEEVIVR	Insulin-like growth factor 2 mRNA-binding protein 2 OS=Homo sapiens OX=9606 GN=IGF2BP2 PE=1 SV=2
sp|Q9Y3I0|RTCB_HUMAN	TNLDESDVQPVK;VEQHVVDGK	RNA-splicing ligase RtcB homolog OS=Homo sapiens OX=9606 GN=RTCB PE=1 SV=1
sp|Q13151|ROA0_HUMAN	SGGGGGGGGSSWGGR	Heterogeneous nuclear ribonucleoprotein A0 OS=Homo sapiens OX=9606 GN=HNRNPA0 PE=1 SV=1
sp|Q9Y2T7|YBOX2_HUMAN	SVGDGETVEFDVVEGEK	Y-box-binding protein 2 OS=Homo sapiens OX=9606 GN=YBX2 PE=1 SV=2
sp|P16401|H15_HUMAN	ALAAGGYDVEK	Histone H1.5 OS=Homo sapiens OX=9606 GN=H1-5 PE=1 SV=3
sp|Q12797|ASPH_HUMAN	GLFLPEDENLR;IEEAVNAFK	Aspartyl/asparaginyl beta-hydroxylase OS=Homo sapiens OX=9606 GN=ASPH PE=1 SV=3
sp|Q9Y520|PRC2C_HUMAN	DHAISLSEPR;NADLNAQTVVK	Protein PRRC2C OS=Homo sapiens OX=9606 GN=PRRC2C PE=1 SV=4
sp|P08579|RU2B_HUMAN	TDSDIISK;TVEQTATTTNK	U2 small nuclear ribonucleoprotein B'' OS=Homo sapiens OX=9606 GN=SNRPB2 PE=1 SV=1
sp|P32969|RL9_HUMAN	FLDGIYVSEK;TILSNQTVDIPENVDITLK	60S ribosomal protein L9 OS=Homo sapiens OX=9606 GN=RPL9 PE=1 SV=1
sp|P17844|DDX5_HUMAN	LLQLVEDR;STCIYGGAPK;TTYLVLDEADR	Probable ATP-dependent RNA helicase DDX5 OS=Homo sapiens OX=9606 GN=DDX5 PE=1 SV=1
sp|P62857|RS28_HUMAN	EGDVLTLLESER;TGSQGQCTQVR	40S ribosomal protein S28 OS=Homo sapiens OX=9606 GN=RPS28 PE=1 SV=1
sp|Q04637|IF4G1_HUMAN	GGPGGELPR	Eukaryotic translation initiation factor 4 gamma 1 OS=Homo sapiens OX=9606 GN=EIF4G1 PE=1 SV=4
sp|P09661|RU2A_HUMAN	LDGFPLLR	U2 small nuclear ribonucleoprotein A' OS=Homo sapiens OX=9606 GN=SNRPA1 PE=1 SV=2
sp|P16402|H13_HUMAN	ASGPPVSELITK	Histone H1.3 OS=Homo sapiens OX=9606 GN=H1-3 PE=1 SV=2
sp|P05089|ARGI1_HUMAN	GGVEEGPTVLR	Arginase-1 OS=Homo sapiens OX=9606 GN=ARG1 PE=1 SV=2
sp|P37108|SRP14_HUMAN	ISTVVSSK;VLLESEQFLTELTR	Signal recognition particle 14 kDa protein OS=Homo sapiens OX=9606 GN=SRP14 PE=1 SV=2
sp|Q9UQ35|SRRM2_HUMAN	ELSNSPLR	Serine/arginine repetitive matrix protein 2 OS=Homo sapiens OX=9606 GN=SRRM2 PE=1 SV=2
sp|P61769|B2MG_HUMAN	IQVYSR	Beta-2-microglobulin OS=Homo sapiens OX=9606 GN=B2M PE=1 SV=1
sp|P62249|RS16_HUMAN	LLEPVLLLGK	40S ribosomal protein S16 OS=Homo sapiens OX=9606 GN=RPS16 PE=1 SV=2
sp|P62304|RUXE_HUMAN	GDNITLLQSVSN	Small nuclear ribonucleoprotein E OS=Homo sapiens OX=9606 GN=SNRPE PE=1 SV=1
sp|P61353|RL27_HUMAN	YSVDIPLDK	60S ribosomal protein L27 OS=Homo sapiens OX=9606 GN=RPL27 PE=1 SV=2
sp|P02751|FINC_HUMAN	STTPDITGYR	Fibronectin OS=Homo sapiens OX=9606 GN=FN1 PE=1 SV=5
sp|Q16629|SRSF7_HUMAN	NPPGFAFVEFEDPR	Serine/arginine-rich splicing factor 7 OS=Homo sapiens OX=9606 GN=SRSF7 PE=1 SV=1
sp|P51991|ROA3_HUMAN	EDTEEYNLR	Heterogeneous nuclear ribonucleoprotein A3 OS=Homo sapiens OX=9606 GN=HNRNPA3 PE=1 SV=2
sp|Q13247|SRSF6_HUMAN	TNEGVIEFR	Serine/arginine-rich splicing factor 6 OS=Homo sapiens OX=9606 GN=SRSF6 PE=1 SV=2
sp|P62316|SMD2_HUMAN	EEEEFNTGPLSVLTQSVK;NNTQVLINCR;SEMTPEELQK	Small nuclear ribonucleoprotein Sm D2 OS=Homo sapiens OX=9606 GN=SNRPD2 PE=1 SV=1
sp|Q14152|EIF3A_HUMAN	LGDSSLSR	Eukaryotic translation initiation factor 3 subunit A OS=Homo sapiens OX=9606 GN=EIF3A PE=1 SV=1
sp|P60468|SC61B_HUMAN	FYTEDSPGLK	Protein transport protein Sec61 subunit beta OS=Homo sapiens OX=9606 GN=SEC61B PE=1 SV=2
sp|P35579|MYH9_HUMAN	ELESQISELQEDLESER;IAQLEEQLDNETK;TQLEELEDELQATEDAK	Myosin-9 OS=Homo sapiens OX=9606 GN=MYH9 PE=1 SV=4
sp|Q92841|DDX17_HUMAN	ELAQQVQQVADDYGK;LIDFLESGK;STCIYGGAPK	Probable ATP-dependent RNA helicase DDX17 OS=Homo sapiens OX=9606 GN=DDX17 PE=1 SV=2
sp|Q9BZP6|CHIA_HUMAN	ANGLYPVANNR	Acidic mammalian chitinase OS=Homo sapiens OX=9606 GN=CHIA PE=1 SV=1
sp|P62829|RL23_HUMAN	ECADLWPR	60S ribosomal protein L23 OS=Homo sapiens OX=9606 GN=RPL23 PE=1 SV=1
sp|O43776|SYNC_HUMAN	IGALEGYR	Asparagine--tRNA ligase, cytoplasmic OS=Homo sapiens OX=9606 GN=NARS1 PE=1 SV=1
sp|Q8TCC7|S22A8_HUMAN	VAVFNGK	Solute carrier family 22 member 8 OS=Homo sapiens OX=9606 GN=SLC22A8 PE=1 SV=1
sp|P62910|RL32_HUMAN	SYCAEIAHNVSSK	60S ribosomal protein L32 OS=Homo sapiens OX=9606 GN=RPL32 PE=1 SV=2
sp|Q08211|DHX9_HUMAN	AAECNIVVTQPR;ELDALDANDELTPLGR	ATP-dependent RNA helicase A OS=Homo sapiens OX=9606 GN=DHX9 PE=1 SV=4
sp|Q15392|DHC24_HUMAN	LTQGETLR	Delta(24)-sterol reductase OS=Homo sapiens OX=9606 GN=DHCR24 PE=1 SV=2
sp|Q9H501|ESF1_HUMAN	ITMLNRK	ESF1 homolog OS=Homo sapiens OX=9606 GN=ESF1 PE=1 SV=1
sp|Q9NQ29|LUC7L_HUMAN	ADYEIASK	Putative RNA-binding protein Luc7-like 1 OS=Homo sapiens OX=9606 GN=LUC7L PE=1 SV=1
sp|O43324|MCA3_HUMAN	NDIHTLLK	Eukaryotic translation elongation factor 1 epsilon-1 OS=Homo sapiens OX=9606 GN=EEF1E1 PE=1 SV=1
sp|P08670|VIME_HUMAN	QDVDNASLAR	Vimentin OS=Homo sapiens OX=9606 GN=VIM PE=1 SV=4
sp|Q8ND30|LIPB2_HUMAN	RIEELTGLLNQYR	Liprin-beta-2 OS=Homo sapiens OX=9606 GN=PPFIBP2 PE=1 SV=3
sp|P47914|RL29_HUMAN	AQAAAPASVPAQAPK	60S ribosomal protein L29 OS=Homo sapiens OX=9606 GN=RPL29 PE=1 SV=2
sp|Q9Y224|RTRAF_HUMAN	LLHIEELR	RNA transcription, translation and transport factor protein OS=Homo sapiens OX=9606 GN=RTRAF PE=1 SV=1
sp|Q8WWM7|ATX2L_HUMAN	EIESSPQYR	Ataxin-2-like protein OS=Homo sapiens OX=9606 GN=ATXN2L PE=1 SV=2
sp|P08621|RU17_HUMAN	EFEVYGPIK	U1 small nuclear ribonucleoprotein 70 kDa OS=Homo sapiens OX=9606 GN=SNRNP70 PE=1 SV=2
sp|Q9UN86|G3BP2_HUMAN	TEELKPQVEEK;VEAKPEVQSQPPR	Ras GTPase-activating protein-binding protein 2 OS=Homo sapiens OX=9606 GN=G3BP2 PE=1 SV=2
sp|Q02543|RL18A_HUMAN	DLTTAGAVTQCYR;SSGEIVYCGQVFEK	60S ribosomal protein L18a OS=Homo sapiens OX=9606 GN=RPL18A PE=1 SV=2
sp|O75643|U520_HUMAN	EIDLLLGQTDDTR	U5 small nuclear ribonucleoprotein 200 kDa helicase OS=Homo sapiens OX=9606 GN=SNRNP200 PE=1 SV=2
sp|Q01081|U2AF1_HUMAN	NPQNSSQSADGLR	Splicing factor U2AF 35 kDa subunit OS=Homo sapiens OX=9606 GN=U2AF1 PE=1 SV=3
sp|P83731|RL24_HUMAN	CESAFLSK	60S ribosomal protein L24 OS=Homo sapiens OX=9606 GN=RPL24 PE=1 SV=1
sp|Q14103|HNRPD_HUMAN	IFVGGLSPDTPEEK	Heterogeneous nuclear ribonucleoprotein D0 OS=Homo sapiens OX=9606 GN=HNRNPD PE=1 SV=1
sp|Q00973|B4GN1_HUMAN	EQVVGLLAWNNCSCESSGGGLPLPFQK	Beta-1,4 N-acetylgalactosaminyltransferase 1 OS=Homo sapiens OX=9606 GN=B4GALNT1 PE=1 SV=2
sp|Q13155|AIMP2_HUMAN	SYGPAPGAGHVQEESNLSLQALESR	Aminoacyl tRNA synthase complex-interacting multifunctional protein 2 OS=Homo sapiens OX=9606 GN=AIMP2 PE=1 SV=2
sp|O43143|DHX15_HUMAN	EVDDLGPEVGDIK	Pre-mRNA-splicing factor ATP-dependent RNA helicase DHX15 OS=Homo sapiens OX=9606 GN=DHX15 PE=1 SV=2
sp|O00634|NET3_HUMAN	GPGLIAAR	Netrin-3 OS=Homo sapiens OX=9606 GN=NTN3 PE=1 SV=1
sp|Q16698|DECR_HUMAN	ATAEQISSQTGNK	2,4-dienoyl-CoA reductase, mitochondrial OS=Homo sapiens OX=9606 GN=DECR1 PE=1 SV=1
sp|Q6ZVD7|STOX1_HUMAN	AVGDVFPVQMNPITQSQFVPLGEVLCCAISDMNTAQIVVTQESLLER	Storkhead-box protein 1 OS=Homo sapiens OX=9606 GN=STOX1 PE=1 SV=2
sp|P18827|SDC1_HUMAN	EGEAVVLPEVEPGLTAR	Syndecan-1 OS=Homo sapiens OX=9606 GN=SDC1 PE=1 SV=3
sp|Q9ULK0|GRID1_HUMAN	EDSSNPYVQFEILGTTYSETFGK	Glutamate receptor ionotropic, delta-1 OS=Homo sapiens OX=9606 GN=GRID1 PE=2 SV=2
sp|P62888|RL30_HUMAN	VCTLAIIDPGDSDIIR	60S ribosomal protein L30 OS=Homo sapiens OX=9606 GN=RPL30 PE=1 SV=2
sp|P50402|EMD_HUMAN	TYGEPESAGPSR	Emerin OS=Homo sapiens OX=9606 GN=EMD PE=1 SV=1
sp|Q9Y3U8|RL36_HUMAN	EVCGFAPYER	60S ribosomal protein L36 OS=Homo sapiens OX=9606 GN=RPL36 PE=1 SV=3
sp|P35462|DRD3_HUMAN	LGPLQPR	D(3) dopamine receptor OS=Homo sapiens OX=9606 GN=DRD3 PE=1 SV=2
sp|O15371|EIF3D_HUMAN	LGDDIDLIVR	Eukaryotic translation initiation factor 3 subunit D OS=Homo sapiens OX=9606 GN=EIF3D PE=1 SV=1
sp|Q9ULG3|K1257_HUMAN	KQSAFSIQLAVMPLLAGTHCLPCSQQLLLVLWPERP	Uncharacterized protein KIAA1257 OS=Homo sapiens OX=9606 GN=KIAA1257 PE=2 SV=2
sp|Q8NCA5|FA98A_HUMAN	AQEGGGSEVFQELK	Protein FAM98A OS=Homo sapiens OX=9606 GN=FAM98A PE=1 SV=2
sp|P09874|PARP1_HUMAN	AEPVEVVAPR	Poly [ADP-ribose] polymerase 1 OS=Homo sapiens OX=9606 GN=PARP1 PE=1 SV=4
sp|P00367|DHE3_HUMAN	DDGSWEVIEGYR	Glutamate dehydrogenase 1, mitochondrial OS=Homo sapiens OX=9606 GN=GLUD1 PE=1 SV=2
sp|O14950|ML12B_HUMAN	FTDEEVDELYR	Myosin regulatory light chain 12B OS=Homo sapiens OX=9606 GN=MYL12B PE=1 SV=2
sp|P27816|MAP4_HUMAN	LATNTSAPDLK	Microtubule-associated protein 4 OS=Homo sapiens OX=9606 GN=MAP4 PE=1 SV=3
sp|O14522|PTPRT_HUMAN	QVDNTVKMAGVIAGLLMFIIILLGVMLTIK	Receptor-type tyrosine-protein phosphatase T OS=Homo sapiens OX=9606 GN=PTPRT PE=1 SV=6
