# Supplementary material for: CircME1 promotes aerobic glycolysis and sunitinib resistance of clear cell renal cell carcinoma through cis-regulation of ME1
Source: Oncogene. 2022 Jul 7;41(33):3979–90. doi: 10.1038/s41388-022-02386-8 (PMC9374592; doi:10.1038/s41388-022-02386-8)
Supplement: Supplementary file 6 — Supplementary Table 5 [file 41388_2022_2386_MOESM6_ESM.xls]

Supplementary Table 5: circRNA sequencing results
Final_ID	circBase_ID	R1	R2	WT1	WT2
chr1:10032076|10041228		40	251	0	0
chr1:100476921|100483371	hsa_circ_0013300	0	0	0	59
chr1:100533533|100544104		0	0	0	39
chr1:10067628|10068332	hsa_circ_0009682	0	0	0	79
chr1:100905488|100928437		59	0	0	0
chr1:100920961|100933650		0	0	40	0
chr1:101372408|101387392		158	0	219	197
chr1:101376619|101387392		0	91	0	0
chr1:101379219|101387392		0	0	159	118
chr1:10155519|10165802	hsa_circ_0005199	535	1119	418	493
chr1:10177517|10179671	hsa_circ_0009689	0	0	0	39
chr1:10321963|10328321		79	0	0	0
chr1:10327438|10328321	hsa_circ_0002002	158	0	0	0
chr1:10331560|10335561		0	46	40	0
chr1:10407819|10408791	hsa_circ_0009711	40	0	0	0
chr1:104108057|104118162	hsa_circ_0000099	0	46	0	0
chr1:10431199|10435431	hsa_circ_0009721	0	0	80	0
chr1:10463128|10464336		0	0	239	0
chr1:10500404|10502498	hsa_circ_0006905	0	160	99	0
chr1:108690901|108703915	hsa_circ_0004270	0	0	119	217
chr1:108697605|108728576		0	0	0	39
chr1:108724563|108728576		0	46	0	0
chr1:109427897|109428200		0	160	0	0
chr1:109439486|109444567		40	0	0	0
chr1:109544846|109547337		40	0	0	0
chr1:109793429|109793531		0	0	80	0
chr1:109952550|109957985	hsa_circ_0013454	40	0	0	0
chr1:110121826|110129504		0	0	0	39
chr1:110202411|110233186		0	0	0	79
chr1:110203787|110233186		79	0	159	118
chr1:11133991|11137005	hsa_circ_0002448	139	0	0	0
chr1:11150611|11151654	hsa_circ_0000017	0	91	40	39
chr1:11181303|11182183	hsa_circ_0009792	0	0	119	0
chr1:11184555|11193254	hsa_circ_0006576	0	0	40	0
chr1:11204705|11206848		0	0	0	79
chr1:11264618|11269515		40	0	0	0
chr1:11300360|11303357		40	0	0	0
chr1:113083400|113084712		0	0	0	59
chr1:113119608|113134225		0	0	0	39
chr1:113124614|113140708		0	0	0	39
chr1:113153463|113159517	hsa_circ_0003277	0	0	0	79
chr1:113196220|113202401	hsa_circ_0000109	99	69	99	118
chr1:113655101|113662145	hsa_circ_0013584	40	0	0	158
chr1:114214356|114216087	hsa_circ_0006583	40	0	60	434
chr1:114319832|114320430	hsa_circ_0013607	0	69	60	0
chr1:114498185|114505060		0	0	80	0
chr1:115005726|115006178	hsa_circ_0013637	0	0	60	0
chr1:115005726|115007010	hsa_circ_0004127	257	46	199	513
chr1:115005726|115019709		0	0	0	39
chr1:115005726|115028392		0	0	0	39
chr1:115130337|115151494		0	0	40	0
chr1:115276353|115280693	hsa_circ_0000115	40	0	0	0
chr1:115292442|115292828		40	0	0	0
chr1:1158624|1159348	hsa_circ_0000002	158	160	199	79
chr1:116202262|116206889	hsa_circ_0002623	79	0	0	0
chr1:116224985|116228148	hsa_circ_0013664	0	0	0	59
chr1:117484337|117492194		0	0	0	118
chr1:117516838|117527607		0	0	0	39
chr1:117626640|117631604		0	0	80	0
chr1:117944808|117957453	hsa_circ_0000117	40	0	0	0
chr1:117944808|117963271	hsa_circ_0000118	0	228	0	138
chr1:117944808|117984947	hsa_circ_0000119	0	0	0	118
chr1:118439455|118463047	hsa_circ_0002233	0	46	0	0
chr1:118449128|118461358	hsa_circ_0008449	0	0	0	197
chr1:118454616|118461358	hsa_circ_0006188	158	183	159	158
chr1:11860269|11861456	hsa_circ_0009861	0	0	0	79
chr1:1192372|1192690	hsa_circ_0008063	40	0	0	0
chr1:12049222|12052747	hsa_circ_0009910	40	0	0	0
chr1:12335882|12338095	hsa_circ_0009964	0	0	40	0
chr1:12382740|12395884		0	0	0	39
chr1:12460238|12476880	hsa_circ_0004222	0	0	0	39
chr1:12475140|12476880		0	0	60	79
chr1:12632756|12639440	hsa_circ_0010020	40	0	0	0
chr1:12638746|12639440	hsa_circ_0010023	634	1256	438	473
chr1:12638746|12640694	hsa_circ_0010024	79	0	0	138
chr1:12647306|12647630		99	0	60	0
chr1:14095612|14099683	hsa_circ_0005888	0	0	0	39
chr1:1430865|1464711	hsa_circ_0000004	40	0	159	79
chr1:144595830|144598780		0	297	0	0
chr1:144921835|144922638		0	69	0	0
chr1:144994591|145016011		40	0	0	0
chr1:144994591|145021167	hsa_circ_0008390	495	160	259	79
chr1:145015860|145021167	hsa_circ_0004694	0	0	40	0
chr1:145592632|145595220	hsa_circ_0007755	59	183	0	276
chr1:145594039|145595220	hsa_circ_0003693	257	0	40	0
chr1:145608108|145609356	hsa_circ_0013916	79	0	0	0
chr1:146724278|146731572	hsa_circ_0004220	396	320	0	276
chr1:146757975|146759412	hsa_circ_0006296	0	0	0	39
chr1:147131075|147131890	hsa_circ_0013958	0	0	0	79
chr1:1496711|1500296		0	365	0	0
chr1:149937702|149939446		0	69	0	0
chr1:150198940|150201570		119	0	0	0
chr1:150202906|150204264	hsa_circ_0004300	40	0	0	0
chr1:150277747|150277993		0	0	119	0
chr1:150297353|150305670	hsa_circ_0014004	0	46	0	0
chr1:150300779|150305670		40	0	0	0
chr1:150307406|150312953		79	0	0	0
chr1:150413399|150416853	hsa_circ_0004437	40	46	0	0
chr1:150432536|150432793	hsa_circ_0014016	40	0	0	0
chr1:150440127|150440365		59	0	0	0
chr1:150470006|150471769	hsa_circ_0014026	0	0	40	0
chr1:150634290|150636239		79	0	0	0
chr1:150790396|150795821	hsa_circ_0014046	40	0	0	0
chr1:150790396|150799093	hsa_circ_0006494	0	137	0	99
chr1:150902443|150913904	hsa_circ_0006851	158	0	0	375
chr1:150938952|150939338		0	0	0	79
chr1:150997087|150998149	hsa_circ_0006760	99	91	0	0
chr1:150997087|150999803	hsa_circ_0000126	119	0	40	237
chr1:150997087|151001420	hsa_circ_0014086	0	0	0	39
chr1:150997991|151001420	hsa_circ_0014087	0	0	40	0
chr1:150999709|151001420	hsa_circ_0014088	0	0	0	59
chr1:151139410|151139890	hsa_circ_0000128	594	228	199	316
chr1:151150477|151156969		158	0	0	0
chr1:151175475|151175751		79	0	0	0
chr1:151214599|151215043	hsa_circ_0014132	0	0	0	118
chr1:151288049|151288985	hsa_circ_0006892	139	274	139	39
chr1:151611364|151611595	hsa_circ_0000130	752	274	955	710
chr1:151611364|151633338	hsa_circ_0014183	40	0	0	0
chr1:151611364|151641111	hsa_circ_0000131	79	0	0	0
chr1:151630711|151634746		40	0	0	0
chr1:153637696|153641033	hsa_circ_0000133	79	0	40	0
chr1:15370485|15370655	hsa_circ_0010031	0	46	0	0
chr1:153723571|153730239	hsa_circ_0014292	218	46	80	0
chr1:153727118|153730239	hsa_circ_0005964	0	0	0	99
chr1:153732002|153737539	hsa_circ_0005948	0	91	0	0
chr1:153784207|153785928		0	0	40	0
chr1:153791267|153792211		0	114	99	59
chr1:153857001|153857342		0	0	60	0
chr1:153909964|153910339	hsa_circ_0004041	0	46	0	0
chr1:154233368|154239044	hsa_circ_0014414	0	548	80	0
chr1:154560695|154561087		59	0	0	0
chr1:154987685|154987811		0	0	0	59
chr1:155169962|155170617		40	0	0	0
chr1:155307128|155307278		0	0	0	39
chr1:155322497|155324421		0	0	0	118
chr1:155340295|155340774	hsa_circ_0007608	40	160	40	0
chr1:155348072|155349907		0	46	0	0
chr1:155348072|155385714	hsa_circ_0002897	0	91	0	0
chr1:155408118|155408859	hsa_circ_0000137	0	0	0	118
chr1:155408118|155429689	hsa_circ_0003247	455	503	0	296
chr1:155424156|155429689		0	0	0	39
chr1:155490891|155491409	hsa_circ_0014592	0	69	0	0
chr1:155640111|155644887		99	0	80	0
chr1:155644476|155644887		0	69	0	0
chr1:155644801|155649303	hsa_circ_0003608	40	0	0	0
chr1:155646339|155649303	hsa_circ_0014606	218	251	497	414
chr1:155646339|155753880		40	137	159	217
chr1:155679564|155691409		0	69	0	0
chr1:155686797|155695810	hsa_circ_0014611	0	0	119	138
chr1:155691308|155695810	hsa_circ_0014613	317	274	80	118
chr1:155695173|155697529	hsa_circ_0014615	40	0	0	0
chr1:155742857|155744964	hsa_circ_0014626	0	0	0	59
chr1:155746186|155753880		40	0	0	0
chr1:155747413|155753880		99	0	0	0
chr1:155823067|155823597	hsa_circ_0000139	139	206	159	375
chr1:155891166|155891709	hsa_circ_0008998	218	137	0	118
chr1:155891166|155895634	hsa_circ_0000140	0	0	60	0
chr1:155895423|155896947	hsa_circ_0014642	40	0	0	0
chr1:155896467|155896947	hsa_circ_0008339	40	297	80	296
chr1:155927504|155928187	hsa_circ_0014650	0	46	0	0
chr1:155945905|155946044		59	0	0	0
chr1:155984752|155988159	hsa_circ_0006897	238	0	0	0
chr1:156169626|156170263	hsa_circ_0007393	0	46	159	0
chr1:156223240|156230417		0	0	0	39
chr1:156286957|156287338	hsa_circ_0000142	0	0	199	0
chr1:156290630|156304709	hsa_circ_0014717	79	0	0	0
chr1:156294763|156304709	hsa_circ_0005131	0	0	60	0
chr1:156303338|156304709	hsa_circ_0004680	139	708	119	59
chr1:156436203|156436319		0	0	40	0
chr1:156444900|156446994	hsa_circ_0014737	139	0	219	0
chr1:156499897|156501039		0	114	0	0
chr1:156502772|156507113		0	0	0	138
chr1:156503565|156504525	hsa_circ_0014750	59	0	0	0
chr1:156532926|156533616		0	0	40	0
chr1:156707848|156707978		59	0	0	0
chr1:156712915|156713048		0	0	0	39
chr1:157975644|157975908		40	0	0	0
chr1:158043596|158046052		0	0	0	39
chr1:158054212|158058244		40	0	0	0
chr1:15844605|15844890	hsa_circ_0010039	0	114	0	59
chr1:1586822|1650894	hsa_circ_0000005	0	91	80	0
chr1:15953164|15964929		0	411	0	0
chr1:15963232|15963847		0	0	60	0
chr1:15964802|15978390	hsa_circ_0000020	0	0	0	39
chr1:15970017|15976318	hsa_circ_0010058	0	46	0	0
chr1:15976215|15978390	hsa_circ_0004095	0	69	0	0
chr1:159888552|159890327	hsa_circ_0004617	416	685	0	99
chr1:1601103|1666274	hsa_circ_0000006	851	1827	1114	1597
chr1:160176817|160181506		0	0	0	39
chr1:160275223|160275563		40	0	0	0
chr1:160281658|160282957	hsa_circ_0014923	0	0	40	0
chr1:160293221|160302347	hsa_circ_0008661	178	91	298	138
chr1:16044388|16047883	hsa_circ_0000021	475	388	497	237
chr1:161071838|161072165	hsa_circ_0000145	40	0	199	79
chr1:161093629|161094316	hsa_circ_0014970	0	0	80	0
chr1:161334195|161334459		0	0	40	0
chr1:161748034|161753886	hsa_circ_0003039	0	114	0	0
chr1:161790860|161830067		79	0	0	0
chr1:161816239|161823113		0	0	0	39
chr1:161816239|161833102	hsa_circ_0008857	0	0	0	59
chr1:16235816|16237796	hsa_circ_0010109	0	0	40	0
chr1:16235816|16242774	hsa_circ_0010110	59	0	0	0
chr1:162535802|162536138		139	0	0	158
chr1:162558483|162560301	hsa_circ_0015051	0	0	0	177
chr1:164595165|164595475		59	0	0	0
chr1:16464348|16464925	hsa_circ_0005240	0	91	278	0
chr1:16528277|16529069	hsa_circ_0003567	416	0	0	237
chr1:165648679|165652347	hsa_circ_0005666	0	0	0	256
chr1:165834897|165835132		0	91	0	0
chr1:165859441|165860559	hsa_circ_0006758	0	0	119	0
chr1:1666129|1671143	hsa_circ_0009314	59	0	0	0
chr1:167272711|167293165		0	69	0	0
chr1:167734820|167742605	hsa_circ_0015107	356	46	0	296
chr1:167734820|167745403	hsa_circ_0000153	416	114	199	237
chr1:167734820|167757374	hsa_circ_0005827	0	183	0	0
chr1:167741512|167745403	hsa_circ_0007921	40	0	0	0
chr1:167759616|167759847		0	0	0	39
chr1:16791544|16791844		0	46	0	0
chr1:167921038|167944253	hsa_circ_0000154	79	0	0	158
chr1:167935867|167944253	hsa_circ_0009109	238	160	119	99
chr1:168007609|168014465	hsa_circ_0000155	0	69	0	0
chr1:168073715|168074132	hsa_circ_0015136	376	503	0	118
chr1:16811318|16957604		0	137	0	0
chr1:168257589|168267023		0	46	0	0
chr1:168260398|168269721		0	0	0	39
chr1:1687697|1688749		0	160	0	0
chr1:169199956|169256646	hsa_circ_0015154	0	0	119	177
chr1:169267794|169293738		99	0	0	0
chr1:169291868|169293738		0	0	40	0
chr1:169434771|169439424		40	0	0	0
chr1:169947226|170001116		0	0	139	138
chr1:169961296|169985765		0	0	0	39
chr1:169985603|169993737	hsa_circ_0015189	40	0	0	0
chr1:171491316|171492661	hsa_circ_0015207	40	0	0	0
chr1:171492360|171494104	hsa_circ_0015210	0	0	40	0
chr1:171492360|171496983	hsa_circ_0003644	178	228	0	197
chr1:171493960|171496983	hsa_circ_0015215	0	137	0	0
chr1:171537386|171544267	hsa_circ_0004412	119	46	40	118
chr1:171544066|171546776	hsa_circ_0002269	40	0	0	0
chr1:171553095|171553680		0	46	0	0
chr1:172001542|172002405		0	46	0	0
chr1:1720492|1720708		0	0	80	0
chr1:1721834|1747301		0	0	40	0
chr1:1724684|1749314	hsa_circ_0009349	0	114	80	0
chr1:172520652|172526934	hsa_circ_0000160	238	411	278	138
chr1:172525009|172526934	hsa_circ_0015262	238	0	119	0
chr1:172766592|172820622		0	0	0	59
chr1:172786693|172820622		0	0	0	138
chr1:172817292|172820622		0	0	0	79
chr1:17331869|17332273		0	0	0	118
chr1:173409601|173411236		40	0	0	0
chr1:1735858|1737977	hsa_circ_0000007	0	365	0	0
chr1:1735858|1749314	hsa_circ_0009353	317	617	358	375
chr1:173720903|173726298		0	0	80	0
chr1:173725062|173726298		0	0	40	0
chr1:173743444|173744981	hsa_circ_0005794	0	46	0	0
chr1:1737914|1749314	hsa_circ_0009357	0	69	0	0
chr1:173799798|173802637		0	0	40	0
chr1:173807328|173810111	hsa_circ_0005340	0	91	0	158
chr1:173808505|173814429		79	0	0	0
chr1:173961893|173962273	hsa_circ_0004927	79	183	40	0
chr1:174606513|174671394	hsa_circ_0015335	99	0	0	0
chr1:1747195|1756938	hsa_circ_0000008	0	0	0	79
chr1:1747195|1770677	hsa_circ_0008702	99	46	0	0
chr1:1756836|1811341		119	0	0	0
chr1:175956079|175958615	hsa_circ_0004722	0	480	0	335
chr1:175956079|175996824	hsa_circ_0015352	0	0	0	39
chr1:176050288|176104222		79	0	0	0
chr1:176050288|176105683	hsa_circ_0003572	0	0	0	296
chr1:176085760|176105683	hsa_circ_0015373	0	114	0	0
chr1:176104146|176118210	hsa_circ_0005872	0	46	0	0
chr1:176118142|176145143	hsa_circ_0005288	0	0	80	0
chr1:176132005|176153828	hsa_circ_0009064	119	69	0	39
chr1:1770629|1811341		0	0	60	0
chr1:177174324|177178846		0	0	40	0
chr1:178092183|178094636	hsa_circ_0006126	356	114	378	394
chr1:178092190|178103855		0	503	0	0
chr1:178252699|178359341		0	206	0	0
chr1:178745817|178754742	hsa_circ_0000162	0	0	0	158
chr1:178780450|178802685		0	0	0	39
chr1:178790747|178805245		0	0	40	0
chr1:178846633|178863159		0	69	0	0
chr1:178852601|178855255		59	0	0	0
chr1:178866799|178876002		0	0	80	0
chr1:179012850|179023773	hsa_circ_0005977	40	0	0	316
chr1:179033062|179033631	hsa_circ_0008653	0	320	0	0
chr1:179081444|179091002		0	0	0	39
chr1:179087722|179089409	hsa_circ_0015428	0	0	119	0
chr1:179087722|179091002		0	0	0	39
chr1:179089325|179091002	hsa_circ_0015430	0	46	0	237
chr1:179095512|179100616	hsa_circ_0015433	0	0	0	79
chr1:179100446|179102509	hsa_circ_0004996	535	594	318	651
chr1:179182740|179182953		40	0	40	0
chr1:17928622|17934472	hsa_circ_0005814	40	0	0	0
chr1:179292572|179307031		0	46	0	0
chr1:179306972|179310445	hsa_circ_0015438	0	137	0	0
chr1:179310163|179312770	hsa_circ_0015446	0	0	0	158
chr1:179311997|179313848		0	0	60	0
chr1:179316735|179319566	hsa_circ_0015454	198	343	99	59
chr1:179955304|179961356		0	69	0	0
chr1:179972309|179975702	hsa_circ_0003942	158	320	40	79
chr1:180007072|180008072		0	46	0	0
chr1:180010273|180023637		40	0	0	0
chr1:180031355|180034407	hsa_circ_0015489	0	320	0	0
chr1:180044157|180053313	hsa_circ_0007652	0	0	0	39
chr1:180250440|180257652		0	0	119	0
chr1:180311115|180366740		0	0	0	39
chr1:180366651|180382606	hsa_circ_0009175	416	183	219	237
chr1:180366651|180399397	hsa_circ_0000164	0	0	0	39
chr1:180772524|180780624	hsa_circ_0015513	0	0	40	0
chr1:180793889|180794480	hsa_circ_0005909	178	0	0	0
chr1:180805658|180849433		40	0	0	0
chr1:180953813|180962561	hsa_circ_0007905	257	343	199	454
chr1:180971742|180974599	hsa_circ_0015529	0	0	99	0
chr1:181113191|181121355		0	0	0	59
chr1:182821368|182825713		0	0	40	0
chr1:183039854|183039974		40	0	0	0
chr1:183048705|183049102		0	0	40	0
chr1:183083666|183084772	hsa_circ_0004573	40	0	239	158
chr1:184767213|184777369		0	69	0	0
chr1:185056684|185062408	hsa_circ_0002829	99	0	0	0
chr1:185094076|185106928	hsa_circ_0015663	0	228	0	0
chr1:185149523|185159774		0	0	0	118
chr1:185151078|185159774		0	0	0	39
chr1:186287579|186287960		0	0	40	59
chr1:186291450|186293002		0	0	0	59
chr1:186367445|186375400		79	0	0	0
chr1:186375215|186388209	hsa_circ_0000166	158	0	99	99
chr1:187117960|187137110		0	0	0	59
chr1:187238527|187298192		40	0	40	0
chr1:187272597|187298192		337	206	60	493
chr1:187293224|187298192		0	0	60	0
chr1:187296052|187298192		0	0	199	0
chr1:187296052|187387135		0	183	0	0
chr1:192997215|192998787	hsa_circ_0015733	0	69	0	0
chr1:193099304|193117095		0	0	0	39
chr1:193116997|193123358		0	0	0	39
chr1:193172925|193181607	hsa_circ_0006337	0	46	40	0
chr1:193172925|193205486	hsa_circ_0015749	0	365	0	79
chr1:193181520|193219001		40	0	0	0
chr1:193202123|193205486	hsa_circ_0003820	356	343	40	59
chr1:19485241|19485404		79	0	0	0
chr1:19519927|19523759		158	343	40	39
chr1:19519927|19525422		0	0	0	39
chr1:196205116|196227624		0	0	0	39
chr1:196434423|196461471		0	0	0	79
chr1:19683129|19684057	hsa_circ_0010402	40	0	0	0
chr1:197144140|197161029		0	0	0	59
chr1:197552282|197581106	hsa_circ_0015778	59	0	0	0
chr1:197552282|197586889	hsa_circ_0015779	0	0	0	39
chr1:197552282|197614873	hsa_circ_0000168	139	0	239	0
chr1:197564338|197586889	hsa_circ_0015782	0	0	40	118
chr1:197564338|197621445		0	114	0	0
chr1:197576203|197586889	hsa_circ_0015784	0	0	80	0
chr1:197586789|197627499	hsa_circ_0015789	0	46	0	0
chr1:197586789|197684204		40	0	0	0
chr1:197611841|197621445	hsa_circ_0015792	0	0	40	0
chr1:197611841|197627499	hsa_circ_0006324	218	91	179	0
chr1:197611841|197684204	hsa_circ_0006709	119	0	0	118
chr1:197621365|197643299	hsa_circ_0015797	0	0	0	39
chr1:197621365|197684204	hsa_circ_0015798	178	0	219	138
chr1:197641167|197684204	hsa_circ_0015800	0	0	40	0
chr1:19787155|19788556		0	0	0	59
chr1:198201683|198233365	hsa_circ_0002528	297	91	119	355
chr1:198201683|198248191	hsa_circ_0015802	0	0	0	118
chr1:198222170|198266370		0	46	0	0
chr1:200008786|200090083		0	0	0	59
chr1:20009259|20009937		0	0	40	0
chr1:200709041|200784772		0	69	0	0
chr1:200729967|200730226	hsa_circ_0015837	0	571	0	0
chr1:200729967|200776665	hsa_circ_0015838	0	206	0	0
chr1:200729967|200784772	hsa_circ_0015839	0	777	119	454
chr1:200729967|200801973	hsa_circ_0015840	40	228	0	0
chr1:200776504|200784772	hsa_circ_0015844	40	206	99	0
chr1:200776504|200801973	hsa_circ_0006265	0	46	0	39
chr1:200860322|200867583		1049	1096	358	394
chr1:200860333|200867583		238	274	119	79
chr1:201166245|201166583		0	91	0	0
chr1:201178042|201178342		0	0	0	39
chr1:201178150|201178396		0	0	40	0
chr1:201178342|201178450		673	503	1313	947
chr1:201178714|201180118		218	251	139	99
chr1:201180226|201180334		0	0	0	39
chr1:201180857|201180965		0	0	0	39
chr1:201180874|201180982		0	0	0	138
chr1:201186415|201187786		0	0	0	39
chr1:201194952|201196336		0	320	0	0
chr1:201197207|201197370		40	0	0	0
chr1:201591980|201592734		0	46	0	0
chr1:201591980|201598635	hsa_circ_0004333	40	0	0	0
chr1:201637952|201657541		0	0	0	99
chr1:201681945|201687883	hsa_circ_0002869	0	46	60	59
chr1:201777831|201778389		0	69	0	0
chr1:201786216|201786413	hsa_circ_0008264	0	0	80	0
chr1:201816407|201817722	hsa_circ_0003115	99	388	0	59
chr1:201823723|201826322	hsa_circ_0003008	0	114	0	0
chr1:201823723|201828122	hsa_circ_0015928	0	0	0	79
chr1:201826224|201828122		139	228	199	138
chr1:201965275|201966682	hsa_circ_0015957	0	0	0	79
chr1:201969030|201970895	hsa_circ_0015965	0	0	99	0
chr1:202711519|202711933	hsa_circ_0016017	178	0	0	79
chr1:202722544|202722911		0	0	0	79
chr1:202724399|202727638	hsa_circ_0016039	0	365	0	0
chr1:202724399|202733273	hsa_circ_0004981	40	0	0	0
chr1:202742246|202746222	hsa_circ_0003126	0	0	0	118
chr1:203671534|203671771		0	0	40	0
chr1:203676137|203677232	hsa_circ_0007167	0	69	0	0
chr1:203689677|203690538	hsa_circ_0016101	0	0	0	39
chr1:203802919|203809502	hsa_circ_0016113	79	0	0	0
chr1:203802919|203816815		0	0	0	39
chr1:204255400|204255587		40	0	0	0
chr1:204494612|204501374	hsa_circ_0016158	0	0	0	118
chr1:205128675|205129398	hsa_circ_0016188	0	0	0	79
chr1:205156546|205156902		0	0	40	0
chr1:205156546|205156934	hsa_circ_0016201	119	0	0	0
chr1:205156572|205156902		0	0	0	39
chr1:205156572|205156934		0	0	0	39
chr1:205585605|205588201		0	0	0	59
chr1:205585605|205593019	hsa_circ_0000175	0	137	0	0
chr1:206241533|206243598		99	0	0	0
chr1:206243150|206270593		0	0	0	118
chr1:206254628|206254871		0	0	60	39
chr1:206284908|206288349		79	0	0	79
chr1:206589249|206603572		0	0	0	79
chr1:206610315|206613431		0	114	0	0
chr1:206619421|206623810	hsa_circ_0016232	0	69	0	0
chr1:206769067|206785710		0	0	0	394
chr1:207200839|207201024		0	0	40	0
chr1:207930359|207933069		0	0	0	59
chr1:207989273|207990759	hsa_circ_0006827	0	0	0	256
chr1:210577808|210591669	hsa_circ_0016340	0	0	40	0
chr1:21074037|21076375	hsa_circ_0006927	0	0	40	0
chr1:21074037|21076468		0	46	0	0
chr1:21076216|21100103	hsa_circ_0000023	0	0	0	158
chr1:21083659|21100103	hsa_circ_0000024	0	0	199	197
chr1:21083659|21106404	hsa_circ_0010444	0	0	0	59
chr1:21091870|21100103	hsa_circ_0002238	40	0	40	0
chr1:210970850|210977508		0	0	0	59
chr1:21097423|21100103	hsa_circ_0005782	0	0	159	118
chr1:21102217|21102498		59	0	0	0
chr1:211092982|211093411	hsa_circ_0006123	416	457	915	710
chr1:211192206|211192598		455	206	418	552
chr1:211192206|211264032		79	0	0	0
chr1:211526581|211527809	hsa_circ_0007234	198	137	60	0
chr1:211952260|211961069		0	0	0	39
chr1:211952260|211966532	hsa_circ_0002274	59	0	0	0
chr1:211956571|211966532	hsa_circ_0008745	139	0	0	0
chr1:212148508|212161345		0	0	40	0
chr1:212179981|212184763		0	0	139	0
chr1:212190228|212194554	hsa_circ_0016375	119	137	0	0
chr1:212216335|212220759	hsa_circ_0006862	0	0	159	0
chr1:212218002|212220759	hsa_circ_0000179	257	320	0	118
chr1:212241566|212254092	hsa_circ_0000180	99	0	0	0
chr1:212466361|212506940		0	0	0	39
chr1:212480124|212506940		178	0	0	0
chr1:212502477|212506940	hsa_circ_0002321	139	91	99	0
chr1:212502477|212515622		0	320	0	79
chr1:212502477|212519275		0	0	0	39
chr1:213037067|213037861		317	46	0	0
chr1:213037067|213043510		0	0	0	39
chr1:213037067|213046160		40	251	0	158
chr1:213037067|213058738	hsa_circ_0000182	0	137	40	0
chr1:213037067|213068696		0	69	0	0
chr1:213037067|213068713		0	69	0	0
chr1:213046020|213062599	hsa_circ_0016414	119	0	0	197
chr1:213244348|213290752		158	0	119	0
chr1:213246212|213277911	hsa_circ_0007433	40	69	0	0
chr1:213251038|213277911		0	46	0	0
chr1:213251038|213290752	hsa_circ_0004849	416	274	159	296
chr1:213251038|213303232	hsa_circ_0005841	198	0	0	0
chr1:21327691|21329301	hsa_circ_0008071	158	206	80	0
chr1:213290659|213303232	hsa_circ_0005522	99	0	0	79
chr1:213341201|213349835	hsa_circ_0005314	79	46	0	158
chr1:21415631|21437876	hsa_circ_0005735	0	388	40	118
chr1:214488105|214492326	hsa_circ_0016438	0	0	40	0
chr1:214542800|214546182		79	91	0	0
chr1:214564331|214571344	hsa_circ_0008659	0	0	40	79
chr1:214575028|214588069		40	0	0	0
chr1:214585027|214638300		0	69	0	0
chr1:214625148|214638300	hsa_circ_0007015	198	114	0	197
chr1:214637973|214638300	hsa_circ_0007615	178	571	219	572
chr1:215342542|215345526	hsa_circ_0008788	277	0	278	0
chr1:21546341|21546474		0	0	40	39
chr1:21546491|21548285		59	0	0	0
chr1:21573714|21585332	hsa_circ_0007877	0	0	0	99
chr1:215749244|215752480	hsa_circ_0000184	0	0	0	79
chr1:215759838|215768813	hsa_circ_0005521	79	0	119	39
chr1:21599192|21599404	hsa_circ_0008563	0	46	0	0
chr1:21599192|21616649	hsa_circ_0002402	0	0	0	118
chr1:217783663|217787544	hsa_circ_0002843	119	69	0	0
chr1:218607424|218610838		59	0	0	0
chr1:219366424|219392054	hsa_circ_0004314	257	91	179	454
chr1:219366424|219414650	hsa_circ_0004417	79	457	0	0
chr1:219366472|219392054		0	0	0	138
chr1:219383874|219385094		0	46	0	0
chr1:220179448|220180680	hsa_circ_0007739	0	0	199	197
chr1:220213527|220214664		0	0	0	39
chr1:220273832|220276119		0	0	40	0
chr1:220298579|220312481		0	0	0	39
chr1:220310151|220312481		0	0	0	39
chr1:220355599|220356273	hsa_circ_0016508	0	0	0	39
chr1:220368640|220383831		0	183	0	0
chr1:220379875|220383831		40	0	0	0
chr1:22074631|22078108	hsa_circ_0002166	0	0	0	79
chr1:22188250|22188608	hsa_circ_0010735	59	0	0	0
chr1:222767577|222773311		0	137	0	0
chr1:222897434|222898897	hsa_circ_0003413	0	0	0	276
chr1:2237566|2238117		59	0	0	0
chr1:223931838|223933121		0	0	80	0
chr1:223934699|223936824	hsa_circ_0003498	0	0	0	59
chr1:223943263|223947045		0	0	159	39
chr1:223946970|223949953		0	137	0	0
chr1:223946970|223959941		59	228	159	0
chr1:223985917|223987749	hsa_circ_0016559	79	114	0	99
chr1:223991876|223994649	hsa_circ_0003914	40	46	40	335
chr1:223991909|223994589		0	0	0	79
chr1:223998133|224002055		59	0	0	0
chr1:22404922|22413359	hsa_circ_0005576	99	206	99	118
chr1:224142179|224149975	hsa_circ_0001978	198	0	0	99
chr1:224418928|224420991		0	0	0	138
chr1:224424208|224455835		0	0	0	59
chr1:224437914|224455835	hsa_circ_0000188	0	0	60	0
chr1:224553581|224559125	hsa_circ_0000190	178	0	159	0
chr1:224605962|224607317		0	0	0	39
chr1:224605962|224612356	hsa_circ_0002322	0	0	60	0
chr1:225140372|225161855	hsa_circ_0016600	0	183	0	39
chr1:225140372|225195246	hsa_circ_0016601	99	0	0	39
chr1:225190485|225211567		0	0	60	0
chr1:225195115|225284941		0	91	0	0
chr1:225339707|225373127		0	0	0	39
chr1:225372993|225394922		40	343	40	59
chr1:225458437|225465204		0	137	0	0
chr1:225695653|225700718		0	0	0	59
chr1:225718256|225755116	hsa_circ_0016661	40	69	0	0
chr1:225742608|225755116	hsa_circ_0016662	0	0	80	0
chr1:225972505|225972802		0	0	40	0
chr1:226016426|226019660	hsa_circ_0003740	0	0	80	0
chr1:226032867|226033067		40	0	0	0
chr1:226044353|226044717		0	0	40	0
chr1:226110878|226111001		0	0	0	59
chr1:226171398|226171687		0	91	0	0
chr1:226346885|226347059		0	46	0	0
chr1:227098289|227101153		40	0	0	0
chr1:227192695|227204751	hsa_circ_0016733	436	0	0	276
chr1:227223172|227235711		0	46	0	0
chr1:227227832|227257554		0	0	0	39
chr1:227257478|227261713		0	0	60	0
chr1:227381487|227441856	hsa_circ_0016754	0	114	0	0
chr1:227935393|227935934	hsa_circ_0016759	0	0	0	355
chr1:22816373|22818026	hsa_circ_0007418	40	0	0	0
chr1:229433267|229439635		0	0	60	0
chr1:229586272|229601266	hsa_circ_0003896	40	46	0	0
chr1:229593908|229596516		0	0	40	0
chr1:229593908|229599423		119	0	0	0
chr1:229599290|229601266		0	0	0	59
chr1:229599290|229611479		0	0	0	59
chr1:229602381|229606551		0	91	0	0
chr1:229622118|229634053		0	137	0	0
chr1:229625702|229634053		40	0	40	0
chr1:229657339|229663055		0	0	40	0
chr1:229665946|229667478		0	0	40	0
chr1:230379052|230385017	hsa_circ_0016850	0	0	0	39
chr1:230795210|230810870		0	0	0	39
chr1:230798887|230800333	hsa_circ_0016866	0	0	0	39
chr1:230798887|230810870	hsa_circ_0016868	40	0	40	0
chr1:231069525|231090149		0	0	40	0
chr1:231069525|231097049	hsa_circ_0016884	40	0	0	0
chr1:23107914|23111569	hsa_circ_0004085	317	0	199	217
chr1:231079552|231097049	hsa_circ_0004531	198	0	119	316
chr1:231081135|231097049	hsa_circ_0000194	158	46	119	79
chr1:231084644|231097049		0	0	0	59
chr1:231090079|231097049	hsa_circ_0000195	851	2421	537	848
chr1:231500073|231503382		0	114	0	0
chr1:231506308|231509845	hsa_circ_0000196	158	0	99	138
chr1:231672959|231678357	hsa_circ_0004834	0	0	0	39
chr1:231829572|231837770	hsa_circ_0006028	0	0	40	0
chr1:23189530|23191705	hsa_circ_0002720	218	0	0	0
chr1:231902886|231906816		257	114	119	99
chr1:231930988|231954263	hsa_circ_0007848	139	251	259	99
chr1:23208852|23222971	hsa_circ_0010796	0	0	0	197
chr1:23219377|23222971		0	0	0	39
chr1:232561335|232568217		0	0	0	59
chr1:2326085|2335028		0	0	119	0
chr1:232615373|232651354		0	137	0	0
chr1:233091303|233092189		0	0	119	0
chr1:233190014|233193036	hsa_circ_0007041	139	0	0	138
chr1:233190014|233231609	hsa_circ_0016938	0	0	0	39
chr1:233225807|233231609	hsa_circ_0005994	0	548	80	0
chr1:233248544|233297109	hsa_circ_0016952	0	0	0	79
chr1:233270759|233297109	hsa_circ_0016956	40	69	40	79
chr1:233270759|233314921	hsa_circ_0016957	59	0	0	118
chr1:233296029|233297109	hsa_circ_0016959	0	0	60	0
chr1:233313548|233336010		0	0	60	0
chr1:233313548|233344435	hsa_circ_0001958	59	0	0	0
chr1:233313548|233372726	hsa_circ_0016965	0	0	0	59
chr1:233334685|233344356		0	0	139	0
chr1:233334685|233344435	hsa_circ_0005223	79	0	60	79
chr1:233334685|233388534	hsa_circ_0006881	0	69	119	0
chr1:233353645|233363117	hsa_circ_0003314	99	0	40	99
chr1:233353645|233372726	hsa_circ_0016979	0	0	0	138
chr1:233362972|233372726	hsa_circ_0016989	59	0	0	0
chr1:233388100|233393857		0	0	0	39
chr1:233482188|233490757		79	0	0	0
chr1:233482188|233498039		0	274	0	0
chr1:233482240|233490636		0	0	0	39
chr1:233489553|233490757	hsa_circ_0016997	79	0	0	0
chr1:23356962|23370979		139	0	0	0
chr1:23356962|23377013	hsa_circ_0009061	832	320	477	670
chr1:23376880|23384058	hsa_circ_0010808	158	0	0	0
chr1:23376880|23385660	hsa_circ_0003889	40	0	0	59
chr1:23397718|23398690	hsa_circ_0010835	119	0	0	0
chr1:234342394|234367487		0	114	0	0
chr1:234452348|234454689		0	0	40	0
chr1:234582549|234586312		0	0	40	0
chr1:234601402|234608557		0	69	0	0
chr1:235316021|235318427	hsa_circ_0017041	0	0	40	0
chr1:235403628|235424067		0	91	0	0
chr1:235416045|235424067	hsa_circ_0008531	0	69	0	0
chr1:235505023|235506198		0	0	0	59
chr1:235577748|235590554		0	0	60	0
chr1:235582788|235594119	hsa_circ_0007247	0	0	0	39
chr1:235582788|235596486		79	0	80	0
chr1:235582788|235597595	hsa_circ_0006021	119	0	159	138
chr1:235597519|235600789	hsa_circ_0008908	0	0	0	237
chr1:235600637|235602237	hsa_circ_0017059	0	0	0	39
chr1:235600637|235605197		40	0	0	0
chr1:235602084|235606226		59	0	0	0
chr1:235634164|235647831	hsa_circ_0017067	0	0	0	79
chr1:235643370|235652573	hsa_circ_0017072	0	114	0	99
chr1:235643370|235658138	hsa_circ_0002343	139	0	60	434
chr1:235657991|235659618		0	0	119	0
chr1:235746485|235758811		0	0	0	118
chr1:235758700|235775806		0	503	0	0
chr1:235775423|235775803		277	320	517	631
chr1:235784888|235785753		0	46	0	0
chr1:235850249|235860572	hsa_circ_0017078	178	0	40	138
chr1:235875357|235897959		0	0	0	79
chr1:236175221|236189441		0	0	60	0
chr1:236175221|236201553		99	0	0	0
chr1:236189196|236201553	hsa_circ_0017108	0	0	0	276
chr1:236195701|236201553	hsa_circ_0017111	0	0	99	0
chr1:236332006|236343328		0	0	0	59
chr1:236332006|236347206		59	0	40	39
chr1:236347078|236368550		0	0	0	39
chr1:236347078|236371454		0	0	40	0
chr1:23636856|23637114		0	69	0	0
chr1:236711395|236711735		0	0	0	39
chr1:236966728|237026854	hsa_circ_0017140	0	0	0	177
chr1:236969444|236979843	hsa_circ_0004039	515	274	278	276
chr1:236969444|236998987		79	0	0	0
chr1:236976038|236979843		0	160	0	0
chr1:237013644|237016388	hsa_circ_0017160	238	411	159	237
chr1:237023133|237026854	hsa_circ_0003929	40	0	0	0
chr1:237024425|237038146	hsa_circ_0017163	59	0	0	0
chr1:240255341|240255487		0	0	0	39
chr1:24140680|24144073		0	0	0	59
chr1:24140680|24147083	hsa_circ_0003757	198	0	0	39
chr1:243362362|243375266		0	0	0	79
chr1:243385026|243388623	hsa_circ_0005749	0	0	60	0
chr1:243493842|243507633		59	0	0	0
chr1:243493842|243542165		0	91	0	0
chr1:243542023|243543276		0	46	0	39
chr1:243542023|243581378		0	46	0	0
chr1:243646703|243646881		0	0	0	59
chr1:243708812|243736350	hsa_circ_0000199	277	777	298	532
chr1:243727022|243736350		0	0	0	39
chr1:243727022|243801044		0	0	40	0
chr1:243772331|243772728		79	0	0	0
chr1:243776973|243801044	hsa_circ_0006696	0	0	179	138
chr1:243776973|243828185	hsa_circ_0017250	40	0	0	0
chr1:244586137|244587689	hsa_circ_0017265	0	69	0	0
chr1:244640843|244662381		0	0	0	39
chr1:244715624|244724447	hsa_circ_0006080	0	0	0	39
chr1:245006437|245012158		0	114	80	79
chr1:245018859|245019265	hsa_circ_0000200	0	0	40	0
chr1:245165423|245180628	hsa_circ_0008294	158	0	0	0
chr1:245165423|245185598	hsa_circ_0006983	0	0	0	39
chr1:245932126|246016942		40	0	0	0
chr1:246016765|246027188		40	0	0	0
chr1:246021798|246027188	hsa_circ_0017286	0	0	40	138
chr1:246021798|246093239	hsa_circ_0017289	0	0	0	59
chr1:246078832|246093239	hsa_circ_0005090	59	0	0	99
chr1:246350044|246350244	hsa_circ_0008834	0	0	0	39
chr1:246350044|246357265	hsa_circ_0008650	0	297	0	0
chr1:246490503|246498776	hsa_circ_0017306	396	343	438	375
chr1:246600450|246603426	hsa_circ_0005988	0	0	119	0
chr1:246711847|246720023	hsa_circ_0017308	0	0	40	99
chr1:246754814|246755243	hsa_circ_0017310	0	0	60	0
chr1:246890194|246903603		0	114	239	0
chr1:246890194|246907427		0	0	40	0
chr1:246899277|246903603		0	0	0	79
chr1:247039339|247040604	hsa_circ_0006097	0	0	0	59
chr1:247302017|247323115	hsa_circ_0002802	218	274	0	118
chr1:247318867|247323115	hsa_circ_0002922	99	1919	1452	2721
chr1:247319707|247323115		396	388	318	828
chr1:247320301|247323115	hsa_circ_0005667	119	685	0	237
chr1:247322308|247323115	hsa_circ_0017348	198	228	0	0
chr1:247471777|247473758		0	0	119	0
chr1:24766662|24771734	hsa_circ_0010909	79	0	0	0
chr1:24766662|24776116		40	0	0	0
chr1:24973158|24975520	hsa_circ_0010913	0	0	40	0
chr1:25666965|25678184	hsa_circ_0007054	178	274	239	0
chr1:25784882|25785383		0	0	60	0
chr1:26308855|26311019	hsa_circ_0010962	0	0	80	0
chr1:26310437|26311019		0	137	0	0
chr1:26581662|26586293	hsa_circ_0002868	0	46	0	0
chr1:26584088|26586293	hsa_circ_0000033	0	69	99	237
chr1:26772807|26774151	hsa_circ_0000034	0	137	0	0
chr1:26774050|26786635	hsa_circ_0008614	119	0	0	0
chr1:26784282|26786635	hsa_circ_0007537	59	69	0	0
chr1:27056142|27059283	hsa_circ_0008494	0	0	60	0
chr1:27210651|27212624	hsa_circ_0011030	119	0	0	0
chr1:27269126|27269556		119	0	0	0
chr1:27269151|27269556	hsa_circ_0005087	59	69	0	0
chr1:28116073|28120143	hsa_circ_0008126	40	46	0	0
chr1:28165210|28169841		0	0	40	0
chr1:28167525|28169841	hsa_circ_0011095	40	0	0	0
chr1:28337458|28343750	hsa_circ_0011115	139	457	219	0
chr1:28362055|28374937	hsa_circ_0008057	238	0	0	0
chr1:28856370|28865688		0	46	0	0
chr1:28907071|28907741	hsa_circ_0005174	1089	1393	517	197
chr1:28939759|28948677	hsa_circ_0011160	40	91	40	39
chr1:29068915|29070498	hsa_circ_0000039	0	69	0	0
chr1:29313943|29314417	hsa_circ_0011167	40	0	0	0
chr1:29314336|29323831		0	46	0	0
chr1:29359605|29362435		0	0	0	39
chr1:29362338|29365938	hsa_circ_0000042	79	0	0	0
chr1:29481208|29481422	hsa_circ_0006602	1505	1759	617	749
chr1:31352098|31352426		79	0	0	0
chr1:31409490|31440157	hsa_circ_0011217	59	0	0	0
chr1:31413998|31414970	hsa_circ_0011218	158	0	0	0
chr1:31413998|31426828		0	0	0	39
chr1:31452909|31454252	hsa_circ_0011248	0	0	60	0
chr1:31452909|31455487	hsa_circ_0005308	0	69	0	0
chr1:31452909|31479949	hsa_circ_0011249	0	46	0	0
chr1:31465237|31468067	hsa_circ_0000043	733	1690	80	592
chr1:31465237|31479949	hsa_circ_0000044	0	274	0	118
chr1:31478700|31479949	hsa_circ_0004949	139	46	119	355
chr1:31810022|31811895	hsa_circ_0009057	79	0	40	39
chr1:32372830|32373147		0	0	40	0
chr1:32373420|32374124		40	0	0	0
chr1:32381496|32385259	hsa_circ_0007364	218	480	278	552
chr1:32502511|32504220	hsa_circ_0007231	99	0	0	0
chr1:32502511|32505174	hsa_circ_0002467	0	46	0	0
chr1:32560385|32566163	hsa_circ_0003601	40	0	0	0
chr1:32620189|32625132		0	0	40	0
chr1:32627548|32628914	hsa_circ_0011351	0	0	40	0
chr1:32650126|32653725	hsa_circ_0011361	297	0	80	0
chr1:32653555|32655850	hsa_circ_0003238	0	0	40	0
chr1:32657912|32658901	hsa_circ_0011363	0	0	40	0
chr1:32694100|32694809	hsa_circ_0004240	99	0	0	0
chr1:32792540|32793278	hsa_circ_0005339	0	0	0	79
chr1:33058532|33059355	hsa_circ_0011422	0	0	40	0
chr1:33097428|33099711		0	0	40	0
chr1:33290914|33318767	hsa_circ_0011451	0	206	0	0
chr1:33409620|33411229	hsa_circ_0011458	59	0	0	0
chr1:33413823|33415375	hsa_circ_0000048	752	457	338	434
chr1:33760538|33760906	hsa_circ_0009027	119	91	159	118
chr1:33794471|33798005		0	0	40	0
chr1:35457835|35480763		40	0	0	0
chr1:35569896|35570370		0	0	80	0
chr1:35658118|35658246		0	0	60	0
chr1:35824526|35826856		40	0	0	0
chr1:35846860|35847359	hsa_circ_0002043	0	183	0	0
chr1:35846860|35854683	hsa_circ_0000051	0	137	0	0
chr1:35855549|35857953		0	0	0	39
chr1:35862153|35873760		0	114	0	0
chr1:35879573|35881315	hsa_circ_0004709	238	228	119	0
chr1:35906648|35909904		79	0	0	0
chr1:35936464|35944813	hsa_circ_0011571	0	0	119	0
chr1:35944567|35944813	hsa_circ_0004660	139	0	0	0
chr1:36213508|36214205	hsa_circ_0003352	0	91	0	0
chr1:36367075|36367938	hsa_circ_0011625	0	0	0	59
chr1:36367549|36367938	hsa_circ_0000052	0	0	0	59
chr1:36422497|36422697		0	0	40	39
chr1:36432556|36439112	hsa_circ_0002828	0	0	0	79
chr1:36558698|36559115		0	0	0	39
chr1:36605321|36605767		0	0	40	0
chr1:36636572|36639079	hsa_circ_0004093	158	69	40	79
chr1:36814371|36823872		119	0	0	0
chr1:36826822|36828257	hsa_circ_0000053	119	365	119	39
chr1:38047824|38053096	hsa_circ_0011705	0	0	40	59
chr1:38155278|38155558		0	0	0	39
chr1:38331433|38334286	hsa_circ_0011726	0	0	0	59
chr1:38332131|38339760	hsa_circ_0005807	79	183	40	237
chr1:38352560|38355396		0	69	0	0
chr1:38355229|38357126	hsa_circ_0011738	40	0	0	0
chr1:38392256|38392689		40	0	0	0
chr1:38446258|38447483		99	0	0	0
chr1:39879662|39879779		99	0	0	0
chr1:39879701|39879818		40	0	0	0
chr1:40319642|40323089	hsa_circ_0000057	158	274	119	0
chr1:40332645|40332873		99	0	0	0
chr1:40422759|40424497	hsa_circ_0008844	0	0	40	296
chr1:40654727|40661436	hsa_circ_0011889	139	91	179	59
chr1:40654727|40668286	hsa_circ_0006373	238	0	179	99
chr1:40656444|40668286	hsa_circ_0007302	198	0	0	39
chr1:40733458|40737707	hsa_circ_0008985	0	0	0	39
chr1:41006258|41007382		0	0	119	0
chr1:41463066|41466789	hsa_circ_0011929	0	0	0	39
chr1:41474466|41475261	hsa_circ_0005157	0	46	40	39
chr1:41474466|41475926	hsa_circ_0008296	40	0	40	0
chr1:41494204|41494678		0	0	80	0
chr1:41512079|41514562	hsa_circ_0007576	0	137	80	0
chr1:41536267|41541123	hsa_circ_0000061	396	434	278	39
chr1:41578955|41582682	hsa_circ_0004628	317	457	60	0
chr1:41578955|41608784	hsa_circ_0000063	376	0	0	138
chr1:41651793|41660071	hsa_circ_0005303	0	46	199	0
chr1:42041215|42094618		0	46	0	0
chr1:42094420|42094618	hsa_circ_0011951	0	137	0	0
chr1:42328706|42384195		0	0	40	0
chr1:42330248|42331286		158	0	139	0
chr1:42693554|42744343	hsa_circ_0011957	0	114	0	0
chr1:42730786|42744343	hsa_circ_0006848	515	0	119	335
chr1:42730786|42744455		436	0	60	0
chr1:42730786|42776781	hsa_circ_0004416	0	251	159	316
chr1:42730786|42789498		0	46	0	0
chr1:42744019|42744343		0	46	99	0
chr1:42744019|42789498		79	0	0	39
chr1:43239234|43241150	hsa_circ_0004752	40	0	0	237
chr1:43239234|43241193		0	0	0	59
chr1:43255467|43255605		79	0	0	0
chr1:43394881|43396877		40	0	0	0
chr1:43898188|43898861		0	0	0	79
chr1:44019163|44044591		158	0	0	0
chr1:44290403|44303983	hsa_circ_0012107	119	91	60	0
chr1:44360055|44365399	hsa_circ_0008724	119	0	0	79
chr1:44363907|44365399	hsa_circ_0012109	0	0	0	59
chr1:44386076|44386600	hsa_circ_0006595	0	228	0	0
chr1:44412734|44413003		0	114	0	0
chr1:44713611|44785416		40	0	0	0
chr1:44713611|44804994	hsa_circ_0012138	0	0	0	39
chr1:44750507|44785416	hsa_circ_0005716	0	525	0	0
chr1:44750507|44804994	hsa_circ_0007437	297	46	239	39
chr1:44773982|44785416	hsa_circ_0012144	40	274	0	0
chr1:44773982|44804994	hsa_circ_0007693	495	388	119	966
chr1:44778841|44804994	hsa_circ_0008515	0	274	0	0
chr1:44785300|44804994	hsa_circ_0005246	40	0	0	158
chr1:44785300|44818597	hsa_circ_0012149	99	0	0	0
chr1:44804717|44804994	hsa_circ_0012151	0	0	40	39
chr1:44876255|44878394		0	0	0	39
chr1:44877653|44878394	hsa_circ_0012152	79	0	0	0
chr1:45166850|45195206		0	0	40	0
chr1:45223228|45223812	hsa_circ_0002563	0	480	199	177
chr1:45243031|45243183		40	0	0	0
chr1:45324425|45324703		59	0	0	0
chr1:45800063|45800639	hsa_circ_0008687	40	0	0	0
chr1:46032241|46032692	hsa_circ_0000067	40	137	99	39
chr1:46067927|46070688		0	0	60	0
chr1:46079768|46082065	hsa_circ_0002053	79	0	0	0
chr1:46096154|46106075		40	0	0	0
chr1:46099161|46108171	hsa_circ_0005361	99	0	0	0
chr1:46105882|46108171	hsa_circ_0008774	59	320	40	0
chr1:46105882|46120991	hsa_circ_0012265	0	0	0	39
chr1:46108099|46126049		0	69	0	0
chr1:47030713|47037839	hsa_circ_0012345	0	69	0	0
chr1:47078729|47078960		0	0	60	0
chr1:47638520|47640296		59	0	0	0
chr1:47735307|47737913	hsa_circ_0012366	0	0	358	0
chr1:47753223|47765824	hsa_circ_0004280	59	0	0	0
chr1:47755107|47765824		139	46	0	0
chr1:47761437|47765744		0	0	0	39
chr1:47761437|47767420	hsa_circ_0002632	178	91	40	592
chr1:47761437|47770668	hsa_circ_0005428	0	0	0	59
chr1:47761437|47780235		0	0	0	118
chr1:47765577|47770668		0	0	0	158
chr1:47767906|47776034		79	0	40	0
chr1:47770561|47776034		0	91	0	0
chr1:50941136|51001129		0	46	0	0
chr1:50951434|50957473		0	69	0	0
chr1:50956260|51001129	hsa_circ_0008981	0	0	80	0
chr1:51001041|51061888	hsa_circ_0012397	0	0	0	296
chr1:51005264|51061888	hsa_circ_0012400	257	365	80	118
chr1:51032749|51050483		0	69	0	0
chr1:51032749|51061888	hsa_circ_0008197	554	914	99	730
chr1:51064614|51064830		40	0	0	0
chr1:51064615|51064866		0	0	40	0
chr1:51121114|51171563	hsa_circ_0012406	0	0	40	0
chr1:51121114|51210447	hsa_circ_0004619	40	0	40	0
chr1:51121114|51211363		0	69	0	0
chr1:51121114|51218195		0	0	0	39
chr1:51171458|51246716		40	0	0	0
chr1:51204535|51246716		0	0	40	0
chr1:51253672|51267349	hsa_circ_0005191	0	0	80	79
chr1:51253672|51323669	hsa_circ_0003332	0	0	80	0
chr1:51711399|51711653		40	0	0	0
chr1:51868107|51874004	hsa_circ_0005567	297	343	159	256
chr1:51871577|51874004	hsa_circ_0004877	0	0	119	0
chr1:51906019|51913807	hsa_circ_0006125	0	0	0	197
chr1:51926763|51930998	hsa_circ_0007330	40	183	0	217
chr1:51926763|51946986	hsa_circ_0006350	0	0	0	79
chr1:52211208|52231653	hsa_circ_0003622	0	0	80	118
chr1:52214041|52231653		0	0	40	0
chr1:52215817|52227643	hsa_circ_0012460	0	0	40	99
chr1:52221992|52231653	hsa_circ_0012461	0	0	0	59
chr1:52289336|52293541		0	0	40	0
chr1:52289336|52299842	hsa_circ_0007430	198	0	0	0
chr1:52293468|52299842	hsa_circ_0009076	0	0	40	0
chr1:52823198|52823570		0	0	0	99
chr1:52926806|52933939		0	0	0	59
chr1:52943380|52954707	hsa_circ_0008815	40	0	0	0
chr1:52954581|52962855	hsa_circ_0012550	0	46	0	0
chr1:52954581|52975384		0	0	40	0
chr1:52959283|52962855		59	0	0	0
chr1:52959283|52975384	hsa_circ_0003632	119	388	179	217
chr1:52981563|52992045	hsa_circ_0012553	0	46	0	0
chr1:53245525|53262456	hsa_circ_0004989	0	0	0	79
chr1:53351505|53358647		0	160	0	0
chr1:53443889|53446215	hsa_circ_0006426	0	69	0	0
chr1:53675687|53676991		40	0	0	0
chr1:53732145|53737038		0	0	0	79
chr1:53736700|53737018	hsa_circ_0012593	40	0	0	0
chr1:54059781|54060663	hsa_circ_0003946	0	800	0	0
chr1:54059781|54065951	hsa_circ_0002079	0	0	259	0
chr1:54065774|54072797		0	0	40	0
chr1:54269601|54272190	hsa_circ_0005482	0	0	239	0
chr1:54325729|54344395	hsa_circ_0012621	0	160	0	0
chr1:54413534|54418145		0	114	0	0
chr1:55330976|55349446		0	0	0	79
chr1:5888066|5888868		0	137	0	0
chr1:58971732|59002413	hsa_circ_0000072	0	91	0	177
chr1:58992933|59000003	hsa_circ_0012720	40	0	0	0
chr1:58992933|59002413	hsa_circ_0000073	0	0	80	0
chr1:58992933|59004978		79	0	0	0
chr1:59178727|59181313		0	0	40	0
chr1:59247474|59247632		59	0	0	0
chr1:59787208|59812070	hsa_circ_0000075	238	0	40	473
chr1:59787208|59844509	hsa_circ_0005354	40	114	0	79
chr1:59797514|59844509		0	69	0	0
chr1:59805630|59812070	hsa_circ_0000076	0	137	298	237
chr1:59805630|59844509	hsa_circ_0006633	178	297	278	79
chr1:59907222|59907687		0	0	0	39
chr1:6007164|6022009	hsa_circ_0009461	0	91	0	39
chr1:60132955|60143190		0	0	60	0
chr1:6021854|6029319	hsa_circ_0009135	59	69	0	0
chr1:60236153|60239796		0	69	0	0
chr1:6065507|6065937		0	0	0	39
chr1:61743192|61824946		40	0	0	0
chr1:61818122|61824946		0	0	139	0
chr1:62160369|62175109		79	0	0	0
chr1:62455840|62483619		139	0	0	0
chr1:62455840|62503721		0	0	60	0
chr1:62455840|62516730		0	0	0	118
chr1:62472938|62516730		0	114	0	0
chr1:62503649|62550320		59	0	0	0
chr1:6253316|6253759		40	0	0	0
chr1:6267948|6268126		0	0	0	59
chr1:62905470|62907970	hsa_circ_0007251	0	0	0	39
chr1:63042933|63044637	hsa_circ_0002950	0	0	318	0
chr1:63042933|63048925		0	46	0	0
chr1:63042933|63052295	hsa_circ_0002032	139	297	0	0
chr1:63042933|63091072	hsa_circ_0012814	79	0	0	0
chr1:63944435|63974241	hsa_circ_0004586	79	91	60	0
chr1:63944435|63975852		0	0	60	0
chr1:64474977|64516388	hsa_circ_0000081	0	46	40	39
chr1:64515363|64516388	hsa_circ_0000082	139	0	179	0
chr1:65047839|65068595		0	0	40	0
chr1:65095038|65107652		0	0	0	79
chr1:65139031|65141244	hsa_circ_0012850	0	0	0	79
chr1:65830318|65831879	hsa_circ_0002454	139	91	0	118
chr1:6593340|6609758		0	0	40	0
chr1:66378928|66384518	hsa_circ_0008433	40	0	0	79
chr1:6645211|6645620		0	0	0	79
chr1:6694844|6695050		0	0	60	0
chr1:67337053|67371058		0	114	0	0
chr1:67356837|67359096	hsa_circ_0012907	0	0	0	39
chr1:67356837|67371058	hsa_circ_0006677	2317	3860	815	1933
chr1:67423742|67428843		40	228	0	0
chr1:68171049|68173395		0	0	40	0
chr1:6867043|6885270	hsa_circ_0008737	436	777	219	414
chr1:6931817|7018192		0	0	0	59
chr1:70646769|70653021	hsa_circ_0006781	0	0	239	0
chr1:70650468|70654956	hsa_circ_0006450	0	114	0	0
chr1:70758071|70766591		79	0	0	59
chr1:70758071|70771973	hsa_circ_0002231	99	0	0	138
chr1:70758071|70781249	hsa_circ_0000085	119	0	80	99
chr1:70766447|70781249	hsa_circ_0003566	79	0	0	0
chr1:70790536|70801782		119	0	0	0
chr1:71702812|71737829		0	0	40	0
chr1:72058500|72136431		0	0	60	0
chr1:74701786|74737392		0	206	0	0
chr1:74715143|74801833		0	0	0	59
chr1:78098800|78107340	hsa_circ_0006395	0	0	0	59
chr1:78183552|78191447	hsa_circ_0000087	178	0	0	99
chr1:78267016|78280916	hsa_circ_0002570	119	0	0	39
chr1:78267016|78327007	hsa_circ_0013006	0	0	0	39
chr1:78324623|78327007	hsa_circ_0000088	59	0	0	0
chr1:78324623|78332076	hsa_circ_0013012	139	0	0	0
chr1:7837220|7838229	hsa_circ_0006354	178	251	119	276
chr1:8502000|8502184		198	0	139	0
chr1:8525985|8601377	hsa_circ_0009575	0	69	0	0
chr1:8525985|8674745	hsa_circ_0009577	0	0	0	59
chr1:85412716|85431391		0	0	80	0
chr1:85491855|85498639		40	0	0	0
chr1:8555123|8601377	hsa_circ_0009581	59	91	0	0
chr1:8555123|8617582	hsa_circ_0006837	0	0	99	0
chr1:8555123|8674745	hsa_circ_0009117	119	0	0	118
chr1:8568686|8617582	hsa_circ_0005829	0	91	0	0
chr1:85816098|85817262	hsa_circ_0003743	40	0	0	0
chr1:85816098|85824530	hsa_circ_0004607	79	0	0	0
chr1:85826131|85833462		0	91	0	0
chr1:8601273|8617582	hsa_circ_0002158	356	297	378	197
chr1:8601273|8674745	hsa_circ_0008501	1208	3449	497	1361
chr1:8616534|8674745	hsa_circ_0009590	59	343	40	158
chr1:8674620|8684439	hsa_circ_0009594	40	0	0	0
chr1:87181407|87185318	hsa_circ_0013081	0	0	40	39
chr1:89206671|89209949		79	0	0	0
chr1:89236035|89251896	hsa_circ_0005900	257	0	0	39
chr1:8927355|8927471		79	0	219	99
chr1:89401781|89420908	hsa_circ_0004749	40	0	0	0
chr1:90286862|90287181		40	0	0	0
chr1:91382196|91383711		119	0	239	99
chr1:92798948|92846430	hsa_circ_0000091	1346	1987	855	907
chr1:93198066|93202184	hsa_circ_0007950	59	0	0	0
chr1:93201955|93202184	hsa_circ_0013174	0	46	0	0
chr1:93575787|93576183	hsa_circ_0013190	40	0	0	0
chr1:93770945|93780826		40	0	0	0
chr1:93790191|93806067		0	0	0	39
chr1:94032836|94033408	hsa_circ_0006427	1030	1713	1352	473
chr1:94107860|94140497	hsa_circ_0002986	0	0	0	138
chr1:94140170|94140497	hsa_circ_0006423	79	274	0	79
chr1:94341824|94343418	hsa_circ_0013218	0	91	0	0
chr1:94360170|94363454	hsa_circ_0013222	0	0	0	59
chr1:94360170|94367225	hsa_circ_0003513	40	0	0	0
chr1:94685814|94697199	hsa_circ_0003310	950	297	875	1420
chr1:94924163|94946162	hsa_circ_0013232	0	0	0	99
chr1:94924163|94948795		0	0	0	39
chr1:94953098|94956803	hsa_circ_0013235	79	0	0	79
chr1:95426872|95428726		0	0	40	0
chr1:95603830|95639445		0	0	0	39
chr1:95609447|95616975	hsa_circ_0000095	0	0	80	177
chr1:95609447|95639445	hsa_circ_0005720	0	0	0	39
chr1:97216981|97250810	hsa_circ_0013250	0	0	0	79
chr1:97236264|97243502		79	0	0	0
chr1:97915615|97981497		0	0	80	0
chr1:98144651|98187227		40	0	0	0
chr1:9815172|9833452		40	0	0	0
chr1:981910|982021		0	46	0	0
chr1:9931245|9938047	hsa_circ_0009674	317	46	179	0
chr1:9991949|10002840		0	0	99	0
chr1:9991949|9994918	hsa_circ_0000014	792	480	338	197
chr1:9991949|9995685	hsa_circ_0007803	139	0	80	0
chr10:100453657|100503813		40	0	0	0
chr10:101439018|101439632	hsa_circ_0019421	0	0	179	0
chr10:101654703|101656154		0	0	40	0
chr10:101657843|101659823	hsa_circ_0019493	0	0	159	39
chr10:102300429|102300539		40	0	0	0
chr10:102697159|102703885	hsa_circ_0006409	79	0	0	39
chr10:102697159|102710510	hsa_circ_0002045	0	0	0	59
chr10:103347429|103347620		0	69	0	0
chr10:103427643|103436193	hsa_circ_0008362	0	0	199	0
chr10:103432672|103433430	hsa_circ_0019591	277	0	0	0
chr10:103432672|103436193	hsa_circ_0000255	40	0	40	0
chr10:103550653|103557911		0	0	40	0
chr10:103558599|103560157	hsa_circ_0019611	0	0	0	39
chr10:103559999|103567658	hsa_circ_0019614	0	69	0	0
chr10:103637560|103649247		0	0	40	0
chr10:103649169|103717489	hsa_circ_0007564	40	206	0	79
chr10:103699620|103717489	hsa_circ_0004117	337	388	0	355
chr10:103699620|103755112		0	0	0	59
chr10:103750308|103761829		0	0	0	59
chr10:103783234|103789502	hsa_circ_0019656	0	0	40	0
chr10:1038429|1045035	hsa_circ_0017416	40	0	0	0
chr10:1038429|1046953	hsa_circ_0017417	0	0	0	59
chr10:104117796|104119192	hsa_circ_0019701	40	0	0	0
chr10:104119941|104120152	hsa_circ_0003839	59	0	0	0
chr10:104135116|104136897	hsa_circ_0004641	0	0	0	79
chr10:104136029|104136885		0	69	0	0
chr10:104445573|104465246		0	0	0	39
chr10:104449650|104465246		0	69	0	39
chr10:104851321|104854212	hsa_circ_0019779	0	0	0	99
chr10:104853729|104854212		0	0	0	39
chr10:104871502|104934739		0	0	0	118
chr10:104899163|104934739	hsa_circ_0019787	59	0	0	0
chr10:104899163|104941085		40	0	99	0
chr10:105197772|105198565	hsa_circ_0000258	0	91	60	237
chr10:105199503|105200607	hsa_circ_0003366	99	0	0	0
chr10:105382226|105420872	hsa_circ_0005620	79	0	0	99
chr10:106019334|106022835	hsa_circ_0009067	0	0	40	0
chr10:111667449|111674857	hsa_circ_0020001	0	69	0	0
chr10:1118056|1126416	hsa_circ_0017438	59	0	0	0
chr10:111876017|111877180		40	0	0	0
chr10:112262479|112266912	hsa_circ_0003987	0	0	0	39
chr10:112356156|112358048	hsa_circ_0000260	317	114	99	138
chr10:1125951|1126416	hsa_circ_0004277	0	594	0	0
chr10:1125951|1132297	hsa_circ_0017446	0	46	0	0
chr10:112760173|112764552	hsa_circ_0020032	0	0	0	39
chr10:1130343|1142186	hsa_circ_0000206	198	365	80	79
chr10:1130343|1151207	hsa_circ_0007796	198	0	0	118
chr10:114286846|114298089	hsa_circ_0002533	40	503	239	296
chr10:114648494|114665972		59	0	0	0
chr10:114724315|114799885	hsa_circ_0020048	0	0	40	0
chr10:1149539|1151207	hsa_circ_0005792	218	91	0	0
chr10:11523769|11527910	hsa_circ_0017683	79	0	0	0
chr10:11551594|11569566	hsa_circ_0017688	198	46	0	0
chr10:115636280|115644139		40	46	0	0
chr10:11639630|11643466		0	91	0	0
chr10:11639630|11643979	hsa_circ_0003978	396	251	159	414
chr10:116590611|116596005	hsa_circ_0020078	0	0	0	59
chr10:116595296|116606126		0	0	0	39
chr10:116719485|116734144	hsa_circ_0020091	40	0	0	0
chr10:116730127|116734144	hsa_circ_0020092	40	0	0	0
chr10:116879949|116889297	hsa_circ_0020093	238	160	0	197
chr10:116879949|116931050		0	0	0	99
chr10:116879949|116975638		0	0	0	39
chr10:116975455|117045907		0	0	40	0
chr10:117849252|117856275	hsa_circ_0005239	198	822	159	217
chr10:118620305|118639497		40	0	0	0
chr10:118661276|118681027	hsa_circ_0020122	40	0	0	0
chr10:11876280|11876449		0	46	0	39
chr10:11893996|11894214		158	0	60	0
chr10:11911806|11911949		0	0	40	0
chr10:11990368|11994248		40	0	0	0
chr10:12039671|12056183	hsa_circ_0000213	158	0	239	197
chr10:120460818|120501804		0	0	0	39
chr10:120467004|120489922		40	0	0	158
chr10:120819114|120824976		0	114	0	0
chr10:120832402|120833449	hsa_circ_0004350	99	0	119	79
chr10:12119642|12119805		59	0	0	0
chr10:12123471|12126750	hsa_circ_0017724	158	0	0	99
chr10:12123471|12131254	hsa_circ_0017725	0	0	40	0
chr10:12123471|12133683	hsa_circ_0003074	119	69	0	0
chr10:12123471|12136270	hsa_circ_0004630	257	206	0	0
chr10:12123471|12155063	hsa_circ_0017731	0	0	199	0
chr10:12123471|12162266	hsa_circ_0007813	0	228	0	0
chr10:121335202|121339522	hsa_circ_0005577	0	0	60	0
chr10:121335202|121340050	hsa_circ_0004498	40	0	0	0
chr10:121429363|121485871		0	46	0	0
chr10:12148245|12150014	hsa_circ_0004155	0	0	0	158
chr10:121596408|121598212		0	0	60	0
chr10:121598047|121602107	hsa_circ_0020190	0	0	0	59
chr10:12160748|12162266	hsa_circ_0000214	0	0	40	79
chr10:121662311|121663789	hsa_circ_0020197	99	0	0	0
chr10:121663596|121668642	hsa_circ_0005312	0	46	0	0
chr10:12251966|12259466		238	0	0	0
chr10:12257739|12259466		0	183	0	0
chr10:12257739|12277122		0	46	0	0
chr10:12257739|12280484		0	0	139	296
chr10:12259360|12280484		0	114	0	0
chr10:122663559|122665533		0	0	0	39
chr10:12277047|12280484		139	320	40	99
chr10:12291580|12292468		0	46	0	0
chr10:123549684|123600778	hsa_circ_0020239	0	46	0	0
chr10:123658356|123662135	hsa_circ_0020250	0	0	0	39
chr10:123718839|123721032	hsa_circ_0020256	40	0	0	0
chr10:124152697|124177484		0	91	0	0
chr10:12442014|12445368	hsa_circ_0000215	40	0	60	39
chr10:126097111|126100769	hsa_circ_0008898	119	0	0	0
chr10:126172708|126177144	hsa_circ_0020310	0	0	40	0
chr10:126176991|126186697	hsa_circ_0003766	79	0	80	59
chr10:126370176|126370948	hsa_circ_0000267	99	480	0	0
chr10:126370176|126395456	hsa_circ_0002282	0	0	0	39
chr10:126448886|126454177		0	0	40	0
chr10:126628942|126631876	hsa_circ_0006545	0	46	0	0
chr10:126631025|126631876	hsa_circ_0000268	317	617	378	335
chr10:126727566|126763412	hsa_circ_0002133	0	160	0	0
chr10:126727566|126776888	hsa_circ_0003462	59	343	239	138
chr10:126727566|126799662	hsa_circ_0005418	79	206	0	197
chr10:126727566|126811437	hsa_circ_0002545	79	0	0	0
chr10:126727566|126822181		59	0	0	0
chr10:126763311|126799662		40	0	0	39
chr10:126763311|126822181		0	46	0	0
chr10:126776760|126799662	hsa_circ_0009087	0	0	0	59
chr10:126799559|126811437	hsa_circ_0004875	119	69	0	237
chr10:12856194|12858327		79	0	40	0
chr10:128768966|128785881	hsa_circ_0020381	0	91	0	0
chr10:128768966|128788867	hsa_circ_0007142	475	297	398	276
chr10:128768966|128798571	hsa_circ_0002669	158	274	99	316
chr10:128768966|128810638	hsa_circ_0020384	0	91	0	0
chr10:128785785|128798571		0	0	0	138
chr10:128795012|128797699	hsa_circ_0020427	40	69	0	59
chr10:128795012|128798571	hsa_circ_0003970	40	0	0	0
chr10:128806996|128817099	hsa_circ_0003499	40	0	0	0
chr10:128816974|128824688	hsa_circ_0003465	40	0	0	79
chr10:128816974|128860040	hsa_circ_0020442	0	69	0	0
chr10:128821464|128830584		40	0	0	0
chr10:128859932|128863836		0	91	0	0
chr10:128859932|128908618	hsa_circ_0020462	79	0	0	0
chr10:128859932|128926028	hsa_circ_0002446	0	46	0	0
chr10:129897067|129897182		0	0	60	0
chr10:13150962|13151288	hsa_circ_0004856	0	0	40	0
chr10:131929869|131931845		0	137	0	0
chr10:131943475|131959261	hsa_circ_0020498	40	160	0	0
chr10:13214376|13214765	hsa_circ_0002109	79	206	0	0
chr10:13222442|13231080		0	0	0	39
chr10:13239623|13246364		0	0	0	79
chr10:13333831|13340245		40	46	0	0
chr10:133747962|133753700	hsa_circ_0020517	0	0	0	59
chr10:133757472|133758963	hsa_circ_0020523	0	46	139	39
chr10:134058383|134059459		0	0	60	0
chr10:135209217|135212019		59	0	0	0
chr10:135211939|135213157	hsa_circ_0003966	79	0	80	0
chr10:135269740|135280857		79	0	0	0
chr10:13701323|13705509	hsa_circ_0004281	0	69	0	0
chr10:13705453|13708325		59	0	179	0
chr10:13716911|13749113		0	91	0	0
chr10:13735898|13749113		40	0	0	0
chr10:14122820|14125452		0	46	0	0
chr10:14961737|14965068		0	0	0	99
chr10:14964980|14970151	hsa_circ_0017827	40	0	0	0
chr10:14974853|14977563		218	0	0	0
chr10:14976379|14976774		0	0	0	39
chr10:15253864|15254208		0	0	60	0
chr10:15290638|15326104		119	0	0	0
chr10:15317854|15326104		0	69	0	0
chr10:15858834|15885271	hsa_circ_0007671	0	0	40	0
chr10:15858834|15889942	hsa_circ_0000219	99	114	0	375
chr10:15863655|15885271	hsa_circ_0008178	40	0	0	0
chr10:15875629|15889942	hsa_circ_0006665	119	183	199	158
chr10:16794538|16824083	hsa_circ_0006577	40	0	40	39
chr10:17199440|17210916		0	206	0	39
chr10:17271339|17271538		59	0	0	0
chr10:17645559|17646046	hsa_circ_0006751	0	69	0	0
chr10:17775834|17818169		0	0	0	39
chr10:18898774|18905222		59	0	0	0
chr10:21860903|21906136		40	0	0	0
chr10:21888232|21888521		40	0	0	0
chr10:21970261|22002879	hsa_circ_0017950	0	206	0	0
chr10:21977420|22002879		0	0	40	0
chr10:22002701|22016857	hsa_circ_0007084	0	434	99	296
chr10:225934|255988	hsa_circ_0017359	119	0	40	0
chr10:225934|267296	hsa_circ_0008225	158	0	0	532
chr10:22893575|22896952		0	0	0	79
chr10:22896856|22898646	hsa_circ_0003826	0	0	80	59
chr10:25160927|25231365	hsa_circ_0017994	0	0	0	118
chr10:25226113|25231365	hsa_circ_0017995	277	160	0	39
chr10:25250734|25252886		0	69	0	0
chr10:26800676|26830621		0	69	0	0
chr10:26993606|27013056		0	114	0	0
chr10:26994215|27009288	hsa_circ_0008134	0	0	0	39
chr10:27112067|27112234		0	0	0	118
chr10:27328894|27332496		59	0	0	0
chr10:27415625|27425314		0	0	40	0
chr10:27431316|27434519	hsa_circ_0005633	139	228	0	316
chr10:27447478|27448687		99	640	0	118
chr10:27447478|27454468	hsa_circ_0018032	79	0	0	0
chr10:27453993|27454468	hsa_circ_0000225	119	206	0	118
chr10:27462050|27470510	hsa_circ_0006279	40	0	0	0
chr10:27815757|27822923		119	0	0	0
chr10:28200748|28225809		0	91	0	0
chr10:28228773|28229734		0	0	40	0
chr10:28408580|28409597		0	0	40	0
chr10:28824491|28879761	hsa_circ_0018051	0	46	0	79
chr10:28872328|28879761	hsa_circ_0018054	198	845	179	217
chr10:28884662|28884970	hsa_circ_0008473	0	46	0	0
chr10:29751206|29752564		79	297	0	0
chr10:29839526|29852221		0	46	0	0
chr10:3143557|3151672	hsa_circ_0017476	0	91	0	39
chr10:3150893|3155380		99	0	0	0
chr10:3160974|3162236	hsa_circ_0006608	119	0	119	158
chr10:3160974|3172175		40	0	0	0
chr10:3160974|3175506	hsa_circ_0017491	40	0	0	0
chr10:31644073|31676195	hsa_circ_0000227	99	0	0	39
chr10:31661947|31676195	hsa_circ_0000228	277	0	40	276
chr10:31661947|31750166	hsa_circ_0000230	0	0	40	118
chr10:31662051|31676195	hsa_circ_0002641	40	0	0	99
chr10:3172011|3178030		79	0	0	0
chr10:3174572|3178030		40	0	0	0
chr10:3200232|3202522	hsa_circ_0002498	0	0	0	39
chr10:32128565|32141525	hsa_circ_0018099	0	0	0	158
chr10:32128565|32143134		0	0	60	0
chr10:32132389|32150586	hsa_circ_0008251	40	0	0	0
chr10:32197100|32199491	hsa_circ_0000231	2138	1919	1392	2662
chr10:32311068|32311964		0	0	40	59
chr10:32323618|32326535		0	0	80	0
chr10:32327091|32337479		0	69	0	0
chr10:32740520|32762951		0	0	99	79
chr10:32745179|32762951		0	0	0	39
chr10:32758313|32762951		0	228	0	0
chr10:32759992|32762951	hsa_circ_0002351	257	114	0	0
chr10:32854486|32873232	hsa_circ_0008679	0	0	40	59
chr10:33165275|33165508		0	46	0	0
chr10:33388600|33389506		0	69	0	0
chr10:33542956|33559784	hsa_circ_0002169	0	0	0	39
chr10:34408541|34420511		40	0	0	0
chr10:34558585|34573173	hsa_circ_0018168	455	388	358	611
chr10:34620045|34649187	hsa_circ_0002487	0	0	60	513
chr10:34636893|34649187		0	69	80	0
chr10:34648075|34649187		0	0	0	39
chr10:34663802|34673182		0	0	0	39
chr10:34681278|34681628		0	0	0	39
chr10:34688258|34759191		0	46	0	0
chr10:34739245|34759191		40	0	0	0
chr10:34739245|34806087	hsa_circ_0018184	198	0	0	256
chr10:34739245|34834216		0	0	0	59
chr10:34759013|34782291		79	0	0	0
chr10:34759013|34806087		0	0	0	197
chr10:34782213|34806087		0	0	0	118
chr10:34949572|34985347		0	0	0	39
chr10:34977565|34977985		79	0	0	0
chr10:34978122|34985347		59	0	0	0
chr10:34985246|34985347	hsa_circ_0018185	0	46	60	197
chr10:35305120|35317815		0	0	0	99
chr10:35321363|35328010		40	0	0	177
chr10:35349802|35360267	hsa_circ_0000234	198	46	378	217
chr10:35772332|35790463		40	0	0	0
chr10:35772332|35805551	hsa_circ_0018200	79	0	0	0
chr10:35805451|35819171	hsa_circ_0000235	0	0	99	0
chr10:35814892|35842113		0	46	0	0
chr10:43282616|43285959		158	46	0	0
chr10:43654163|43662546	hsa_circ_0007256	0	0	0	39
chr10:45954568|45959775	hsa_circ_0018273	0	0	40	79
chr10:4604960|4633286		0	0	60	0
chr10:46121399|46122553		0	69	0	0
chr10:486811|532470		0	0	0	79
chr10:486811|566295		40	0	0	0
chr10:4872867|4950612		0	0	0	59
chr10:49516138|49613024		0	0	0	59
chr10:49533940|49618211	hsa_circ_0002144	257	0	60	0
chr10:49609655|49613024	hsa_circ_0018315	238	0	338	138
chr10:49609655|49618211	hsa_circ_0002968	376	320	298	335
chr10:49727718|49727908		0	0	0	39
chr10:49763508|49791197		0	0	40	0
chr10:50690733|50714058	hsa_circ_0018330	0	0	40	0
chr10:51040849|51051678		0	114	0	0
chr10:51087719|51093341		79	0	0	0
chr10:5138602|5238914		0	0	0	59
chr10:518379|532470	hsa_circ_0008655	0	365	298	0
chr10:52193236|52350007	hsa_circ_0018401	59	0	0	0
chr10:52220433|52350007	hsa_circ_0018403	0	0	40	0
chr10:5741487|5756170	hsa_circ_0000209	0	0	0	59
chr10:5751492|5756170	hsa_circ_0003755	0	183	0	39
chr10:5754356|5754881		0	46	0	0
chr10:5762507|5769086		59	0	0	0
chr10:5772878|5784327		59	0	0	0
chr10:5810176|5842668		0	0	40	0
chr10:5815805|5842668	hsa_circ_0017586	317	434	0	276
chr10:5827105|5828013		0	0	0	39
chr10:5827105|5842668	hsa_circ_0005379	1129	548	676	1321
chr10:5827815|5842668	hsa_circ_0003351	119	0	0	0
chr10:5836848|5842668	hsa_circ_0002665	614	662	636	651
chr10:5838726|5842668	hsa_circ_0002478	0	274	0	39
chr10:5843223|5843421		0	0	60	0
chr10:58867112|58868511		0	0	139	296
chr10:6001717|6002718		0	114	0	39
chr10:60347974|60348471		40	0	0	0
chr10:60347974|60380661		198	320	99	158
chr10:60374052|60380661		198	754	497	316
chr10:60374052|60461903		59	0	0	0
chr10:60549022|60549693		119	0	0	0
chr10:60549022|60553375		158	0	99	0
chr10:60549442|60553375		0	46	0	0
chr10:61592283|61612460		59	0	0	0
chr10:64148155|64219556	hsa_circ_0018457	0	114	0	0
chr10:64952698|64954135		59	0	0	0
chr10:65140078|65140242	hsa_circ_0006743	0	0	40	0
chr10:65140078|65174659		40	0	0	0
chr10:65140078|65214849		40	46	0	237
chr10:65208210|65208617		0	0	0	276
chr10:65369947|65379560	hsa_circ_0007626	0	114	0	59
chr10:69647175|69651312		0	91	0	0
chr10:69647175|69666694		40	0	0	0
chr10:69714352|69726559		59	0	0	39
chr10:69714352|69773943	hsa_circ_0018478	59	91	99	0
chr10:69726440|69773943		455	388	358	1380
chr10:69747799|69804320		79	0	0	0
chr10:69748420|69773943	hsa_circ_0018484	59	0	0	177
chr10:69748420|69785433		0	0	0	59
chr10:69750661|69773911		0	0	60	0
chr10:69751956|69773943	hsa_circ_0005190	40	0	0	0
chr10:69773783|69797926		40	0	0	0
chr10:69773783|69804320	hsa_circ_0003259	40	46	0	0
chr10:69785303|69797926		40	0	119	0
chr10:69785303|69804315	hsa_circ_0004472	79	46	80	296
chr10:69785303|69826974		0	0	0	39
chr10:69797850|69804320		0	0	0	197
chr10:69797850|69826974	hsa_circ_0006263	0	0	0	237
chr10:70115110|70123870	hsa_circ_0006031	59	0	0	0
chr10:70152895|70154208	hsa_circ_0000239	0	0	0	59
chr10:70196768|70210004		0	69	0	0
chr10:70202674|70210004		0	0	40	0
chr10:70206053|70225569	hsa_circ_0018525	0	0	40	0
chr10:70209785|70225569		0	0	0	39
chr10:70218861|70225569	hsa_circ_0018527	0	0	0	59
chr10:70218861|70229920	hsa_circ_0009172	218	0	159	316
chr10:70227880|70229920	hsa_circ_0006151	871	1782	438	1597
chr10:70227914|70229920		0	114	0	0
chr10:70246901|70253327	hsa_circ_0003459	0	160	40	0
chr10:70246901|70266475	hsa_circ_0007778	0	69	60	335
chr10:70252889|70253327	hsa_circ_0018534	0	0	0	59
chr10:70252889|70277022		0	91	0	0
chr10:70497602|70502326	hsa_circ_0006272	79	251	0	39
chr10:70506918|70507323	hsa_circ_0018553	40	0	0	0
chr10:70547684|70548085	hsa_circ_0002681	59	0	0	99
chr10:70672918|70673960		0	297	0	0
chr10:70723047|70726959	hsa_circ_0008523	40	114	0	513
chr10:70723047|70728877		0	0	0	118
chr10:70723047|70730106	hsa_circ_0018571	0	0	0	39
chr10:70733301|70741337	hsa_circ_0005421	0	0	0	99
chr10:70760180|70770771		0	46	0	0
chr10:70915568|70917967		0	0	60	0
chr10:70945743|70949191	hsa_circ_0018601	0	69	0	0
chr10:70945743|70951522	hsa_circ_0006201	59	0	0	0
chr10:70949023|70951522	hsa_circ_0018604	40	0	0	0
chr10:70958128|70962799	hsa_circ_0018611	0	0	0	39
chr10:70986963|70992889		119	91	0	0
chr10:71025341|71025574		198	0	0	39
chr10:71243447|71244971	hsa_circ_0002758	0	46	0	197
chr10:71243447|71258152		277	0	259	296
chr10:71912019|71921687	hsa_circ_0005624	0	0	40	0
chr10:72604230|72619256	hsa_circ_0004977	158	0	0	39
chr10:72628102|72629654		40	0	0	0
chr10:72640003|72640159		0	0	80	0
chr10:72644909|72645601		0	0	40	0
chr10:73983646|73990198		0	137	0	0
chr10:74100547|74100928	hsa_circ_0008662	317	365	418	473
chr10:74100627|74100928		0	0	0	39
chr10:74103124|74104885	hsa_circ_0006017	0	69	0	0
chr10:74234858|74268027		0	0	0	59
chr10:74322653|74326552	hsa_circ_0006628	40	0	0	0
chr10:74468040|74475660	hsa_circ_0000246	178	457	179	0
chr10:74474868|74475660	hsa_circ_0000247	614	617	40	651
chr10:74628461|74631338	hsa_circ_0018761	99	46	0	0
chr10:74790029|74806859	hsa_circ_0007093	0	228	0	0
chr10:74790029|74813348		0	274	0	0
chr10:74831787|74833585		40	0	0	0
chr10:74899067|74906119		40	0	0	0
chr10:75142933|75143448		0	0	40	0
chr10:75142933|75148172		0	46	0	0
chr10:75148070|75149806		0	0	60	0
chr10:75177058|75177227		0	0	80	0
chr10:75264608|75265184	hsa_circ_0018818	0	0	0	217
chr10:75296027|75299351	hsa_circ_0004568	0	0	40	79
chr10:75299202|75302889	hsa_circ_0018823	0	0	0	79
chr10:75335270|75336119		0	0	40	0
chr10:75472962|75481262	hsa_circ_0018848	0	0	0	59
chr10:75579290|75583842		59	525	0	158
chr10:75597226|75632841		0	0	0	118
chr10:75830428|75832610	hsa_circ_0007797	0	0	0	59
chr10:75830428|75834661	hsa_circ_0018881	139	0	0	158
chr10:76002495|76027473		0	0	0	39
chr10:76002495|76074503		0	0	0	39
chr10:76074425|76158337	hsa_circ_0018894	119	0	199	79
chr10:76153899|76158337	hsa_circ_0009121	0	0	0	158
chr10:76349040|76360251	hsa_circ_0018900	0	46	0	0
chr10:76602358|76603236	hsa_circ_0005235	0	46	0	0
chr10:76910272|76910864	hsa_circ_0006148	139	0	40	0
chr10:76978821|76979114	hsa_circ_0007335	0	0	0	39
chr10:77306789|77307420		0	0	80	0
chr10:77502356|77503191		0	0	40	0
chr10:77555965|77573970		0	69	0	0
chr10:77795766|77818541		0	0	40	0
chr10:7839010|7844817	hsa_circ_0007292	337	0	358	355
chr10:78674694|78729825		59	0	0	0
chr10:78704531|78729825	hsa_circ_0006561	218	0	298	296
chr10:78787581|78839308		0	0	40	0
chr10:78839239|78850268		0	0	0	39
chr10:79064145|79163781		0	228	80	177
chr10:79117019|79163781		40	0	0	0
chr10:79135767|79163781		119	0	0	0
chr10:79163620|79178692		0	0	0	118
chr10:79163620|79179937		0	46	0	0
chr10:79346074|79347629	hsa_circ_0002833	40	0	0	0
chr10:79613112|79614128	hsa_circ_0006649	297	228	99	434
chr10:79739899|79741317		40	0	0	0
chr10:79741912|79744056	hsa_circ_0007310	0	183	80	0
chr10:79761955|79764646		40	0	0	0
chr10:80953445|80953563		0	0	0	39
chr10:80961341|80976031	hsa_circ_0003605	40	0	0	0
chr10:81070681|81070941	hsa_circ_0004900	79	0	0	0
chr10:81111339|81112072		0	0	0	59
chr10:81113782|81113979		0	0	40	0
chr10:82227085|82249070		0	46	0	0
chr10:82228303|82229637		0	0	0	79
chr10:82228303|82249070	hsa_circ_0009033	158	388	239	276
chr10:82228303|82264534		0	0	80	0
chr10:82266984|82269227	hsa_circ_0008856	0	183	179	651
chr10:82274285|82274436		40	0	0	0
chr10:82280688|82280908		59	0	0	0
chr10:86139853|86185649		0	0	0	39
chr10:86139853|86198463		0	183	0	0
chr10:86177527|86185649	hsa_circ_0006956	257	320	378	197
chr10:86177527|86198463	hsa_circ_0003018	79	0	0	59
chr10:86207587|86237420		0	0	0	79
chr10:88230749|88233730	hsa_circ_0002727	0	0	0	158
chr10:882343|890995	hsa_circ_0008837	0	0	40	0
chr10:888872|931700	hsa_circ_0000203	40	0	0	0
chr10:89268093|89280926		0	0	0	118
chr10:89527430|89536184	hsa_circ_0007229	119	800	0	138
chr10:90653627|90665417	hsa_circ_0008629	40	0	199	99
chr10:90777407|90795739		0	0	0	39
chr10:909683|910210	hsa_circ_0017412	455	0	0	0
chr10:909683|916023		0	0	0	79
chr10:909683|931700	hsa_circ_0005772	139	46	60	394
chr10:91094773|91095291		0	0	0	59
chr10:92982446|93011197		0	137	0	0
chr10:93185038|93221941	hsa_circ_0007168	257	274	398	355
chr10:93579027|93602148		0	365	0	0
chr10:93608140|93609351	hsa_circ_0019116	40	0	0	0
chr10:93608140|93611093	hsa_circ_0008332	218	69	0	79
chr10:93711160|93726514		0	91	0	0
chr10:93751876|93757508		0	0	0	39
chr10:93756126|93768032	hsa_circ_0007578	0	0	0	39
chr10:93768586|93768965		0	0	80	39
chr10:93768586|93771172		0	0	40	0
chr10:93841077|93851701	hsa_circ_0004224	0	0	0	79
chr10:93902786|93904869	hsa_circ_0002435	0	0	119	0
chr10:94093226|94100560	hsa_circ_0006293	40	0	0	0
chr10:94264551|94297307		0	0	0	59
chr10:94291505|94297307	hsa_circ_0000251	178	0	219	197
chr10:94294335|94297307		0	0	0	158
chr10:94388565|94390121	hsa_circ_0002597	0	91	0	0
chr10:94389933|94397302		0	0	0	79
chr10:94396941|94405399		0	0	0	59
chr10:94405120|94408191		40	0	0	0
chr10:94407969|94409743		59	0	0	0
chr10:94653106|94659401	hsa_circ_0019170	0	114	179	217
chr10:94653106|94669388	hsa_circ_0019171	0	91	0	118
chr10:95066517|95072967		0	0	0	59
chr10:95123718|95129533	hsa_circ_0019201	40	0	0	0
chr10:95140976|95148911	hsa_circ_0005898	139	503	278	0
chr10:95159149|95168672		0	0	0	39
chr10:95201909|95202256		0	0	0	59
chr10:96066184|96068456		0	0	0	59
chr10:96201653|96203180		0	0	139	0
chr10:96201653|96234540	hsa_circ_0008874	297	571	0	414
chr10:96201653|96253204		79	0	0	0
chr10:96234425|96238780		40	0	0	0
chr10:96234425|96260084	hsa_circ_0006750	0	0	40	0
chr10:96998325|97007123		79	0	0	0
chr10:97392716|97393406		0	0	0	39
chr10:97396850|97413162		0	320	0	0
chr10:98303833|98336586		0	46	0	0
chr10:98703870|98711953	hsa_circ_0008102	0	46	0	0
chr10:99006029|99023386		0	0	0	59
chr10:99148009|99148472		40	0	0	0
chr10:99150180|99150601	hsa_circ_0008477	40	0	0	0
chr10:99150180|99153517		238	69	0	0
chr10:99196173|99197507	hsa_circ_0005887	59	0	179	39
chr10:99196948|99197507	hsa_circ_0004896	0	0	0	316
chr10:99229403|99237173		40	0	0	0
chr10:99236440|99238146	hsa_circ_0006520	79	0	119	39
chr10:99327671|99327898		40	0	0	0
chr10:99410698|99416731		0	91	0	0
chr10:99416042|99422725	hsa_circ_0019375	0	0	278	0
chr10:99416042|99424741	hsa_circ_0019376	0	0	0	39
chr10:99504486|99512939		158	0	0	0
chr10:99514750|99514871		79	0	0	0
chr10:99915850|99923154	hsa_circ_0004419	0	0	40	0
chr11:1000432|1003804	hsa_circ_0020749	0	0	40	237
chr11:10011044|10015545		0	0	0	39
chr11:10011044|10024236		0	46	0	0
chr11:10049999|10052717		0	69	0	0
chr11:10049999|10064528	hsa_circ_0021237	40	0	0	0
chr11:101090018|101090165		0	0	0	39
chr11:102233627|102239279	hsa_circ_0004103	0	0	159	0
chr11:103151077|103158334	hsa_circ_0006960	0	0	0	39
chr11:103173822|103187349	hsa_circ_0006864	158	0	0	39
chr11:103173822|103194718	hsa_circ_0024143	79	137	0	473
chr11:103866793|103870983		0	0	60	0
chr11:107260800|107289013	hsa_circ_0006868	0	46	0	0
chr11:107286935|107289013		59	0	0	39
chr11:107916997|107923528	hsa_circ_0024168	40	0	0	0
chr11:108057209|108061227		0	0	80	39
chr11:108098322|108100050	hsa_circ_0024193	59	0	0	138
chr11:108098322|108106561	hsa_circ_0003641	0	46	0	0
chr11:108119660|108124766		0	69	0	0
chr11:108137898|108138069	hsa_circ_0007694	0	183	0	0
chr11:108192028|108196271		59	0	0	0
chr11:108199748|108202764	hsa_circ_0024234	119	0	0	0
chr11:108200941|108202764	hsa_circ_0024235	0	91	0	0
chr11:108544194|108550287	hsa_circ_0024242	0	0	0	59
chr11:110007388|110008139	hsa_circ_0005348	297	320	99	789
chr11:110007388|110030215	hsa_circ_0003541	40	0	0	0
chr11:110134685|110135599	hsa_circ_0002773	0	274	0	0
chr11:110327642|110363666		40	0	0	0
chr11:111622883|111624301	hsa_circ_0024271	0	0	0	39
chr11:111626019|111636108		119	0	0	0
chr11:111715324|111724459		0	0	40	0
chr11:111907997|111914257	hsa_circ_0024296	40	0	0	0
chr11:111915862|111922073		0	0	80	0
chr11:113669867|113670137		0	0	0	79
chr11:113704142|113712490		0	0	60	0
chr11:113711320|113725057	hsa_circ_0024323	0	46	0	0
chr11:114167307|114167432		59	0	0	0
chr11:116717099|116718324		40	0	0	0
chr11:116734384|116744352	hsa_circ_0000357	0	137	0	59
chr11:117023157|117034608	hsa_circ_0007827	139	411	239	237
chr11:117023743|117024127		59	0	0	0
chr11:117109317|117110576	hsa_circ_0024402	0	183	0	0
chr11:118347520|118350953		40	0	0	0
chr11:118378244|118382740		0	0	40	0
chr11:118425174|118430579	hsa_circ_0008157	40	0	0	0
chr11:118451961|118455359	hsa_circ_0006374	40	0	0	0
chr11:118453894|118455359	hsa_circ_0007383	0	114	0	0
chr11:118454524|118455359	hsa_circ_0005589	158	0	179	0
chr11:118484009|118484611		40	0	0	0
chr11:118514790|118516543		79	0	0	0
chr11:118625414|118627996	hsa_circ_0024490	0	0	80	0
chr11:118656761|118657227	hsa_circ_0004293	218	0	0	0
chr11:118997645|119001664		0	0	199	0
chr11:119117439|119118244		0	0	0	39
chr11:119142445|119145663		0	160	0	0
chr11:119144578|119145663	hsa_circ_0000362	0	0	119	0
chr11:119155679|119156276		0	0	40	0
chr11:120276827|120278532	hsa_circ_0024604	59	0	0	99
chr11:120310838|120316173	hsa_circ_0024626	99	0	0	0
chr11:120312416|120317217		0	0	0	39
chr11:120335946|120343836		79	0	0	0
chr11:120345269|120348235	hsa_circ_0002100	198	503	278	316
chr11:120347370|120348235	hsa_circ_0002089	40	228	40	0
chr11:120907213|120930794		0	46	0	0
chr11:120916383|120918376	hsa_circ_0024656	0	0	0	118
chr11:120916383|120924441	hsa_circ_0000365	0	0	0	276
chr11:120916383|120926017	hsa_circ_0024657	0	46	0	0
chr11:120916383|120930794	hsa_circ_0003302	40	0	119	39
chr11:12159937|12183966	hsa_circ_0007192	0	0	159	0
chr11:12183626|12183966		0	0	99	0
chr11:122646927|122647918	hsa_circ_0003391	139	480	497	0
chr11:122953793|122955421	hsa_circ_0003997	79	0	0	0
chr11:122953793|122968660	hsa_circ_0024723	40	0	0	0
chr11:12496608|12499496		0	69	0	0
chr11:12525861|12535612	hsa_circ_0005295	0	183	0	0
chr11:12525861|12540064	hsa_circ_0021294	40	0	0	0
chr11:125351430|125359718		0	0	40	0
chr11:125513687|125514538	hsa_circ_0005468	0	0	40	0
chr11:126104890|126110939		0	0	40	0
chr11:126120401|126120628		0	0	40	0
chr11:126213202|126215394		40	0	0	0
chr11:12785726|12785981		158	46	239	375
chr11:128628010|128642880	hsa_circ_0000369	40	0	0	0
chr11:12883797|12886447	hsa_circ_0006284	238	91	40	0
chr11:12883797|12923660		0	0	0	59
chr11:128963516|128994789	hsa_circ_0002984	158	0	0	0
chr11:128963516|128997200		0	0	0	99
chr11:128963516|129034322	hsa_circ_0024843	0	320	80	158
chr11:128993341|128994789	hsa_circ_0000371	0	0	80	0
chr11:128993341|128997200	hsa_circ_0005027	0	0	0	59
chr11:128993341|129034322	hsa_circ_0007843	119	0	0	237
chr11:129739389|129740156	hsa_circ_0024850	40	0	0	0
chr11:129780371|129782120		0	91	0	0
chr11:129812321|129812524		40	0	0	0
chr11:129979324|129980556	hsa_circ_0000372	495	0	0	197
chr11:129979324|129992408		0	160	0	0
chr11:130130751|130131824	hsa_circ_0002484	218	69	0	513
chr11:1307232|1317024	hsa_circ_0008301	0	0	239	237
chr11:1309854|1311639	hsa_circ_0020766	0	0	40	0
chr11:134054532|134055421	hsa_circ_0024913	0	0	40	0
chr11:13435077|13443385	hsa_circ_0008967	119	411	239	197
chr11:14316017|14317401	hsa_circ_0004429	79	183	60	118
chr11:14317600|14378315		40	0	0	0
chr11:14479330|14480233		40	0	0	0
chr11:14510038|14520531		40	0	0	0
chr11:14512633|14512955		0	0	0	39
chr11:17167215|17172202		0	91	0	0
chr11:1774057|1774346		0	0	0	79
chr11:1778691|1780280		40	0	0	0
chr11:18010144|18014540		40	0	0	0
chr11:18010144|18029623	hsa_circ_0021412	0	0	0	39
chr11:18305342|18308257	hsa_circ_0021424	79	0	0	0
chr11:18312989|18313566	hsa_circ_0000279	0	0	179	0
chr11:18312989|18314523	hsa_circ_0000280	416	822	199	414
chr11:18373428|18382254		0	91	0	0
chr11:18424387|18425358	hsa_circ_0021453	0	69	0	0
chr11:18566170|18588029		0	0	0	59
chr11:18579775|18600355		158	0	0	0
chr11:19901415|19914140	hsa_circ_0006412	0	0	40	0
chr11:20083853|20104725	hsa_circ_0021494	0	0	40	0
chr11:20083853|20112564		0	0	0	39
chr11:20385783|20388827		0	0	0	118
chr11:20385783|20404804		0	0	40	0
chr11:20419123|20424530	hsa_circ_0021501	40	0	0	0
chr11:20473676|20486092		0	0	0	39
chr11:224078|233215	hsa_circ_0006467	79	0	0	0
chr11:238998|244761		0	0	80	0
chr11:27393162|27414065	hsa_circ_0021523	0	0	0	39
chr11:28080473|28084063	hsa_circ_0008854	0	91	0	0
chr11:28311753|28318478	hsa_circ_0008239	0	0	80	0
chr11:28373637|28445911		0	91	0	0
chr11:29404802|29405659		79	0	0	0
chr11:3037011|3041562		0	0	0	39
chr11:3038336|3038525	hsa_circ_0020827	0	0	80	0
chr11:31086016|31086700		0	183	0	0
chr11:32611093|32617593	hsa_circ_0003119	0	91	0	79
chr11:32948703|32949669	hsa_circ_0021569	0	228	0	0
chr11:33083076|33090405	hsa_circ_0021584	0	0	40	0
chr11:33163213|33163532		40	0	0	0
chr11:33279544|33279711		40	0	0	0
chr11:33307959|33308498	hsa_circ_0002127	40	137	40	0
chr11:33307959|33309057	hsa_circ_0000284	3544	7470	1790	5975
chr11:33307959|33327555		40	0	0	0
chr11:33731447|33744009		0	160	0	0
chr11:33731751|33744009	hsa_circ_0007000	0	46	0	0
chr11:34093273|34098189	hsa_circ_0005974	396	160	497	276
chr11:34101175|34104588		158	0	0	0
chr11:34101175|34107960		59	0	0	59
chr11:34101175|34111003	hsa_circ_0000286	0	46	0	0
chr11:34104372|34111003	hsa_circ_0021639	0	137	0	0
chr11:34107611|34107960	hsa_circ_0021644	198	503	80	0
chr11:34107611|34112225	hsa_circ_0021647	0	91	0	0
chr11:34110942|34113603	hsa_circ_0002280	0	114	0	0
chr11:34111726|34112225	hsa_circ_0000288	99	46	0	39
chr11:34111726|34113603	hsa_circ_0004851	0	228	80	0
chr11:34188806|34194854		59	0	0	0
chr11:34218872|34226237		277	0	80	0
chr11:34969053|34991833	hsa_circ_0006254	0	0	0	79
chr11:34991686|35006275	hsa_circ_0000290	297	662	159	394
chr11:36248635|36248980	hsa_circ_0006988	851	320	80	690
chr11:3712577|3714605	hsa_circ_0004146	0	0	0	158
chr11:3723693|3726068		0	0	0	79
chr11:3726430|3727857	hsa_circ_0020875	0	822	0	59
chr11:3733794|3740780		0	0	0	39
chr11:3752621|3765879	hsa_circ_0008380	59	0	0	0
chr11:3752621|3774638	hsa_circ_0000274	0	69	40	0
chr11:3756421|3774638	hsa_circ_0008451	40	0	0	79
chr11:3765739|3774638	hsa_circ_0005201	119	0	0	0
chr11:3781718|3797251		40	0	0	0
chr11:3784132|3797251	hsa_circ_0004251	0	46	0	0
chr11:3792978|3794969	hsa_circ_0002464	0	228	0	0
chr11:3792978|3797251	hsa_circ_0004637	40	0	40	59
chr11:3794862|3797251	hsa_circ_0004960	337	228	239	138
chr11:4076756|4091433	hsa_circ_0020935	0	0	0	39
chr11:4127276|4130933	hsa_circ_0020948	0	0	0	39
chr11:4127276|4133292		0	0	0	59
chr11:43819870|43861614		0	69	0	0
chr11:43852526|43861614		79	0	99	0
chr11:44129233|44135851	hsa_circ_0009018	0	0	60	0
chr11:44146339|44171988		0	0	0	79
chr11:45957110|45957561		40	0	0	0
chr11:46098305|46105853		79	0	0	0
chr11:46098305|46113774	hsa_circ_0000296	79	320	80	118
chr11:46105717|46113774	hsa_circ_0021827	99	0	0	0
chr11:46455024|46456587	hsa_circ_0021843	99	0	0	0
chr11:46515158|46529920	hsa_circ_0007001	495	183	636	592
chr11:46515158|46534363	hsa_circ_0007061	416	662	239	0
chr11:46529741|46534363	hsa_circ_0003110	0	137	0	0
chr11:46776438|46782334	hsa_circ_0021902	0	114	0	0
chr11:46810231|46812133		0	137	0	0
chr11:46830950|46840054	hsa_circ_0021927	0	160	0	0
chr11:46833319|46833621		40	0	0	0
chr11:47081591|47081851		0	0	40	0
chr11:47187819|47189802	hsa_circ_0000298	0	0	0	39
chr11:47330142|47336878		0	0	0	39
chr11:47444125|47444524	hsa_circ_0006723	198	0	259	158
chr11:47505005|47506075	hsa_circ_0006027	139	0	0	0
chr11:47505941|47510576	hsa_circ_0022007	238	0	40	296
chr11:47568096|47568356		119	0	0	0
chr11:47644253|47653263		40	114	0	0
chr11:47646647|47648196		0	0	0	39
chr11:47741481|47744868	hsa_circ_0022042	79	0	0	39
chr11:47741481|47772842		40	0	0	0
chr11:47774468|47776216	hsa_circ_0004075	158	0	0	0
chr11:47834434|47837201		40	0	0	0
chr11:47837031|47841010		0	228	0	158
chr11:47857203|47859175	hsa_circ_0003538	0	0	40	39
chr11:47861395|47862140	hsa_circ_0022096	40	0	0	0
chr11:48048822|48049060		59	0	60	0
chr11:48161038|48161328	hsa_circ_0022103	59	0	40	0
chr11:48189358|48189658		0	0	0	59
chr11:57085292|57089424	hsa_circ_0002386	79	0	0	0
chr11:57258697|57259335	hsa_circ_0005204	0	91	0	0
chr11:57460083|57463515	hsa_circ_0022168	0	0	0	39
chr11:581492|582081		0	69	0	0
chr11:581492|592674		0	0	0	39
chr11:59406521|59410508	hsa_circ_0004988	0	91	0	0
chr11:59410353|59415386	hsa_circ_0022201	0	0	0	99
chr11:59426339|59426942	hsa_circ_0004162	158	434	119	118
chr11:60641107|60642721	hsa_circ_0022215	40	0	0	0
chr11:60687286|60687390		119	0	40	39
chr11:60703070|60703172		40	0	0	0
chr11:61070518|61077432		0	0	0	39
chr11:61096835|61097546	hsa_circ_0022308	40	0	0	0
chr11:61133517|61135470	hsa_circ_0002058	158	411	776	158
chr11:61187421|61189080		0	69	0	0
chr11:61205097|61205585	hsa_circ_0000311	257	183	318	217
chr11:61205097|61205834		0	0	159	0
chr11:61229241|61229506		0	46	0	0
chr11:61722579|61723423		99	0	0	0
chr11:62302475|62303570		0	46	0	0
chr11:62303417|62304039	hsa_circ_0008194	0	114	0	0
chr11:62406455|62407203	hsa_circ_0008011	535	754	656	809
chr11:62462040|62470021	hsa_circ_0022505	0	0	0	59
chr11:62549366|62550297	hsa_circ_0006855	0	0	0	79
chr11:62580192|62580324		0	0	40	0
chr11:62594627|62595103	hsa_circ_0022537	0	46	0	79
chr11:62606586|62607339	hsa_circ_0005861	119	0	0	0
chr11:62621272|62621536		40	0	0	0
chr11:62638217|62639141	hsa_circ_0022575	238	0	0	0
chr11:62650380|62653080	hsa_circ_0022587	0	0	0	276
chr11:62652649|62653080	hsa_circ_0022591	0	46	0	0
chr11:63357572|63365635		40	0	0	0
chr11:63419408|63420047	hsa_circ_0022599	119	0	0	0
chr11:63426233|63426724	hsa_circ_0022601	119	114	0	0
chr11:63452494|63452678		0	0	40	0
chr11:63662631|63663105	hsa_circ_0022614	0	0	0	118
chr11:63714196|63714475		59	0	0	0
chr11:63764542|63764661		0	0	60	0
chr11:63946787|63946991		0	0	0	59
chr11:63960550|63962092	hsa_circ_0022630	79	0	0	0
chr11:642723|642883		0	0	139	0
chr11:64534480|64535120		0	0	119	0
chr11:65061624|65063461	hsa_circ_0004291	158	0	0	177
chr11:65161044|65161896		139	114	60	0
chr11:6518679|6520169		40	0	0	0
chr11:65198239|65204137		0	69	0	0
chr11:65198240|65205128	hsa_circ_0003812	0	0	0	79
chr11:65201949|65205128	hsa_circ_0007185	257	0	0	0
chr11:65202081|65205128		0	0	60	0
chr11:65202523|65205128	hsa_circ_0006417	436	0	199	197
chr11:65202523|65211530		40	0	497	118
chr11:65268000|65268263		0	46	0	0
chr11:65269791|65272066	hsa_circ_0004287	198	0	0	0
chr11:65270541|65272206		40	0	0	0
chr11:65271199|65272066	hsa_circ_0002082	0	0	40	0
chr11:65271199|65272490	hsa_circ_0005915	59	0	0	0
chr11:65314857|65315012		0	0	40	0
chr11:65318597|65319035		59	0	0	0
chr11:65350558|65350759		0	91	0	0
chr11:65373232|65375919	hsa_circ_0022847	0	0	40	0
chr11:65628145|65633365		0	0	80	0
chr11:65661485|65664477		990	206	239	276
chr11:65767038|65767952		0	0	0	79
chr11:66006275|66006748	hsa_circ_0006857	0	0	0	59
chr11:66259169|66260381		40	0	0	0
chr11:6629830|6632683		40	0	0	0
chr11:6631138|6632683		0	0	0	99
chr11:66407171|66407594	hsa_circ_0000330	178	91	99	177
chr11:66523824|66529921		119	0	0	0
chr11:66526514|66529921		99	0	0	39
chr11:66555631|66595835		40	0	0	0
chr11:66563752|66583670		0	0	60	0
chr11:66563752|66590145		0	0	0	39
chr11:66563752|66595835		0	0	0	79
chr11:66571469|66595835		0	69	0	39
chr11:66583524|66590145	hsa_circ_0023031	40	0	0	0
chr11:66583524|66595835	hsa_circ_0005793	0	183	159	0
chr11:66589114|66590145	hsa_circ_0023033	0	0	0	316
chr11:66807282|66807674		0	137	0	0
chr11:66974981|66999431	hsa_circ_0023059	0	297	0	0
chr11:66982811|66986874		0	69	0	0
chr11:6703179|6703368		0	0	40	0
chr11:67835234|67835448		0	0	40	0
chr11:67953248|67957619		0	0	0	39
chr11:68115315|68115711	hsa_circ_0023179	0	0	239	118
chr11:68115315|68133170	hsa_circ_0023182	0	137	0	0
chr11:68153784|68157520		0	206	0	0
chr11:68190957|68192760		0	0	40	0
chr11:68190957|68193655	hsa_circ_0023216	40	0	199	0
chr11:68272613|68287119	hsa_circ_0006277	59	0	0	0
chr11:68272613|68312492		0	0	0	39
chr11:68282496|68287119		99	845	159	0
chr11:68282496|68312492		0	0	40	0
chr11:68334482|68343511	hsa_circ_0002038	40	0	0	0
chr11:68350511|68363686		0	0	0	158
chr11:68369331|68370960	hsa_circ_0002417	119	0	0	118
chr11:68527037|68529155	hsa_circ_0023249	0	46	0	0
chr11:68571468|68575106	hsa_circ_0023276	218	228	338	118
chr11:68571468|68580044	hsa_circ_0005282	0	0	0	39
chr11:68574935|68580044	hsa_circ_0004411	0	46	0	0
chr11:68834974|68839491		40	0	0	0
chr11:69457799|69462910		59	0	0	0
chr11:70176279|70181800		0	91	0	0
chr11:70194295|70202360	hsa_circ_0023326	0	91	0	0
chr11:70200407|70202360	hsa_circ_0000337	297	0	139	237
chr11:70200407|70208594	hsa_circ_0003429	79	343	80	296
chr11:70202267|70208594		59	0	0	0
chr11:70251371|70253697	hsa_circ_0003376	59	0	60	0
chr11:70269046|70277386	hsa_circ_0003029	119	0	40	99
chr11:70505933|70507783		1327	914	1074	1262
chr11:70505933|70544868		40	0	0	0
chr11:70644548|70653276		0	274	40	0
chr11:70644548|70666787		0	0	99	0
chr11:70820987|70830078		356	411	0	177
chr11:70820987|70858384		40	0	0	0
chr11:70824339|70830078		40	0	0	0
chr11:70858166|70935842	hsa_circ_0023362	0	0	0	59
chr11:70935743|70951968		59	0	0	0
chr11:71693807|71701763	hsa_circ_0023409	0	251	0	197
chr11:71693852|71701763		0	228	0	197
chr11:71711397|71711603		0	0	40	0
chr11:71711397|71712370		0	343	40	39
chr11:72468812|72470426	hsa_circ_0002383	0	69	0	0
chr11:72578910|72613683		0	0	0	39
chr11:72598515|72600990	hsa_circ_0007195	0	822	0	0
chr11:72598515|72613683	hsa_circ_0005527	178	0	99	0
chr11:72695133|72700142	hsa_circ_0005918	337	320	199	237
chr11:73101596|73102268		0	0	0	39
chr11:73418465|73429763	hsa_circ_0000339	0	228	0	39
chr11:73418465|73429935	hsa_circ_0004596	139	46	119	99
chr11:73418465|73431944	hsa_circ_0003908	139	228	60	99
chr11:73582637|73583007		0	0	40	0
chr11:73598399|73620638		40	0	0	0
chr11:73620444|73630077	hsa_circ_0008119	0	69	60	0
chr11:73824825|73825638		0	0	60	0
chr11:73843889|73844602	hsa_circ_0023558	119	0	0	0
chr11:74500671|74528759	hsa_circ_0006705	0	0	0	197
chr11:74570203|74574066		0	0	40	0
chr11:755879|760253	hsa_circ_0003307	238	137	0	197
chr11:75590923|75623083	hsa_circ_0023637	158	0	0	79
chr11:76696687|76709865	hsa_circ_0023670	0	183	0	0
chr11:77043775|77054976	hsa_circ_0023675	0	0	0	118
chr11:77085373|77091039		0	0	0	59
chr11:77090286|77091039	hsa_circ_0008992	0	343	40	0
chr11:77090286|77103586		0	0	0	118
chr11:77330651|77336863	hsa_circ_0023694	0	0	0	39
chr11:77333545|77336863	hsa_circ_0008790	0	0	0	39
chr11:77333545|77340944	hsa_circ_0023696	59	0	0	0
chr11:77336008|77336863	hsa_circ_0000343	198	251	239	197
chr11:77336008|77340944	hsa_circ_0004593	158	183	139	177
chr11:77394755|77404656	hsa_circ_0000344	79	365	378	197
chr11:77402204|77404656	hsa_circ_0004831	40	0	0	0
chr11:77405364|77409738		0	46	0	0
chr11:77433100|77436744		0	0	0	59
chr11:77812138|77820627		0	46	0	0
chr11:77812138|77825438		40	0	0	0
chr11:77812138|77838482		0	0	0	256
chr11:77817853|77820627		0	91	0	0
chr11:77823696|77832220	hsa_circ_0003615	79	0	0	0
chr11:77824932|77832220	hsa_circ_0007767	119	183	0	0
chr11:77830228|77838482		40	0	0	39
chr11:77928877|77929485		59	0	0	0
chr11:77991647|77991947	hsa_circ_0023799	0	0	0	79
chr11:78154707|78204241		59	0	0	0
chr11:78176922|78189729	hsa_circ_0023806	119	0	0	0
chr11:78176922|78204241	hsa_circ_0005935	198	0	0	493
chr11:78180293|78204241	hsa_circ_0023812	0	274	278	99
chr11:8132205|8132333		0	0	0	118
chr11:8248522|8252051	hsa_circ_0021087	79	0	99	39
chr11:82882860|82888861		0	0	0	39
chr11:82917100|82947551	hsa_circ_0023858	40	0	0	0
chr11:847201|850367	hsa_circ_0020728	0	0	0	237
chr11:847201|866001		0	0	0	39
chr11:847380|847522		0	0	0	59
chr11:84991577|84996409		119	0	0	0
chr11:85373432|85374645	hsa_circ_0023873	59	69	0	0
chr11:85685751|85692271	hsa_circ_0023883	59	0	0	0
chr11:85685751|85695016	hsa_circ_0006629	178	0	0	316
chr11:85692172|85693046	hsa_circ_0023900	0	0	40	0
chr11:85692172|85695016	hsa_circ_0003695	0	0	0	59
chr11:85692788|85695016	hsa_circ_0008773	0	0	60	59
chr11:85692788|85707972	hsa_circ_0002264	99	160	0	79
chr11:85707869|85712201	hsa_circ_0002513	0	69	0	0
chr11:85707869|85714494	hsa_circ_0023919	40	0	0	0
chr11:85714409|85722179		0	69	0	0
chr11:85718585|85742653	hsa_circ_0023936	158	0	0	158
chr11:85723324|85742653	hsa_circ_0023940	0	0	0	39
chr11:85961338|85963282	hsa_circ_0008999	158	0	0	0
chr11:85961338|85967554	hsa_circ_0007455	0	0	40	0
chr11:86017287|86037718		0	0	0	39
chr11:86157356|86159297		0	137	0	0
chr11:86267595|86270865	hsa_circ_0023966	0	0	40	0
chr11:86778736|86782657	hsa_circ_0023970	158	0	0	0
chr11:86778736|86786828		0	0	0	39
chr11:86778736|86802437	hsa_circ_0008359	297	411	517	355
chr11:86778736|86868448		0	0	40	0
chr11:86782565|86807998		59	0	0	0
chr11:8734098|8739439		40	0	0	0
chr11:8751497|8752756		0	297	0	0
chr11:87882843|87883123		0	69	0	0
chr11:88033698|88045722	hsa_circ_0023979	0	206	0	0
chr11:88106404|88133240		0	0	0	39
chr11:883148|884169	hsa_circ_0020736	79	0	0	0
chr11:9161216|9161394		0	0	0	39
chr11:9167217|9168698		0	114	0	0
chr11:9171628|9192324	hsa_circ_0021135	0	0	0	79
chr11:9199679|9200620		59	0	0	0
chr11:9215041|9229179	hsa_circ_0003546	119	0	0	0
chr11:92895872|92917686		0	0	0	79
chr11:92914857|92917686		0	91	0	0
chr11:9308002|9321248	hsa_circ_0021156	0	0	0	39
chr11:9309249|9316934	hsa_circ_0021157	40	0	0	0
chr11:93523740|93527201	hsa_circ_0000349	0	0	0	39
chr11:94219090|94224131	hsa_circ_0024043	79	0	0	0
chr11:9451221|9452550	hsa_circ_0005092	0	0	0	79
chr11:94528177|94533477	hsa_circ_0000350	0	0	0	79
chr11:94532556|94533477	hsa_circ_0004214	0	69	0	0
chr11:94554696|94564707	hsa_circ_0008648	40	0	0	39
chr11:9606805|9608403	hsa_circ_0005698	119	0	0	0
chr11:9810656|9838571		0	0	40	0
chr11:9829547|9830549	hsa_circ_0007156	0	137	0	0
chr11:9983504|10011142		0	0	80	0
chr12:100048845|100090290		40	0	0	0
chr12:100048845|100103776		0	0	0	79
chr12:100103680|100173750		40	0	0	0
chr12:100166700|100175875	hsa_circ_0007294	356	0	199	79
chr12:100200182|100219167	hsa_circ_0027842	0	0	0	276
chr12:1003728|1006847	hsa_circ_0003251	0	0	0	39
chr12:100676721|100685438	hsa_circ_0027861	0	0	40	0
chr12:100676721|100691953	hsa_circ_0006258	218	183	0	158
chr12:101727079|101728282		0	137	0	0
chr12:101790177|101799759	hsa_circ_0027902	0	0	40	0
chr12:102107868|102110590	hsa_circ_0006660	0	0	40	39
chr12:102301964|102302325		79	0	0	0
chr12:102301964|102308010	hsa_circ_0000431	0	0	99	0
chr12:102301964|102313979		0	0	40	0
chr12:102304534|102304737		0	0	40	0
chr12:102433646|102439897	hsa_circ_0002349	0	320	139	0
chr12:102650992|102709268		0	69	0	0
chr12:1038929|1039310	hsa_circ_0024991	0	0	60	0
chr12:104200100|104208899		0	228	0	118
chr12:104514178|104517201		0	0	40	0
chr12:104682709|104683320		0	411	0	197
chr12:104684266|104684778		0	0	80	0
chr12:104705068|104715094		0	0	0	39
chr12:104712691|104715094		0	69	0	0
chr12:104712691|104721449	hsa_circ_0007674	0	114	0	0
chr12:104719115|104721449	hsa_circ_0007044	0	46	0	118
chr12:104896856|104897022		0	69	0	0
[truncated: 7,846 more rows]
